# Supplementary material for: Potassium N-chloro-o-toluene­sulfonamidate monohydrate
Source: Acta Crystallogr Sect E Struct Rep Online. 2011 Jun 22;67(Pt 7):m961. doi: 10.1107/S1600536811023555 (PMC3151940; doi:10.1107/S1600536811023555)
Supplement: Supplementary file 1 [file e-67-0m961-sup1.cif]

##############################################################################
#                                                                            #
# This CIF contains the data in a paper accepted for publication in          #
# Acta Crystallographica Section E. It conforms to the requirements of       #
# Notes for Authors for Acta Crystallographica Section E, and has been       #
# peer reviewed under the auspices of the IUCr Commission on Journals.       #
#                                                                            #
# Full details of the Crystallographic Information File format               #
# are given in the paper "The Crystallographic Information File (CIF):       #
# a New Standard Archive File for Crystallography" by S. R. Hall, F. H.      #
# Allen and I. D. Brown [Acta Cryst. (1991), A47, 655-685].                  #
#                                                                            #
# The current version of the core CIF dictionary is obtainable from          #
# ftp://ftp.iucr.org/pub/cif_core.dic.                                       #
#                                                                            #
# Software is freely available for graphical display of the structure(s)     #
# in this CIF. For information consult the CIF software page                 #
# http://www.iucr.org/resources/cif/software.                                #
#                                                                            #
# This file may be used for bona fide research purposes within the           #
# scientific community so long as proper attribution is given to the journal # 
# article from which it was obtained.                                        #
#                                                                            #
##############################################################################
data_I
_audit_creation_method     SHELXL-97
_chemical_name_systematic
;
Potassium <i>N</i>-chloro-<i>o</i>-toluenesulfonamidate monohydrate
;
_chemical_name_common     ?
_chemical_formula_moiety     'K +, C7 H7 Cl N O2 S -, H2 O1'
_chemical_formula_sum     'C7 H9 Cl K N O3 S'
_chemical_formula_iupac     'K +, C7 H7 Cl N O2 S -, H2 O1'
_chemical_formula_weight     261.76
_chemical_melting_point     ?
_symmetry_cell_setting     orthorhombic
_symmetry_space_group_name_H-M     'P b c a'
_symmetry_space_group_name_HALL     '-P 2ac 2ab'
loop_
    _symmetry_equiv_pos_as_xyz
    'x, y, z'
    '-x+1/2, -y, z+1/2'
    'x+1/2, -y+1/2, -z'
    '-x, y+1/2, -z+1/2'
    '-x, -y, -z'
    'x-1/2, y, -z-1/2'
    '-x-1/2, y-1/2, z'
    'x, -y-1/2, z-1/2'
_cell_length_a     11.4968(9)
_cell_length_b     6.7990(5)
_cell_length_c     26.883(2)
_cell_angle_alpha     90.00
_cell_angle_beta     90.00
_cell_angle_gamma     90.00
_cell_volume     2101.4(3)
_cell_formula_units_Z     8
_cell_measurement_reflns_used     2737
_cell_measurement_theta_min     2.99
_cell_measurement_theta_max     27.66
_cell_measurement_temperature     293(2)
_exptl_crystal_description     prism
_exptl_crystal_colour     colourless
_exptl_crystal_size_max     0.42
_exptl_crystal_size_mid     0.40
_exptl_crystal_size_min     0.30
_exptl_crystal_density_diffrn     1.655
_exptl_crystal_density_meas     ?
_exptl_crystal_density_method     'not measured'
_exptl_crystal_F_000     1072
_exptl_absorpt_coefficient_mu     0.938
_exptl_absorpt_correction_type     multi-scan
_exptl_absorpt_process_details
;
(CrysAlis RED; Oxford Diffraction, 2009)
;
_exptl_absorpt_correction_T_min     0.6941
_exptl_absorpt_correction_T_max     0.7662
_exptl_special_details
;
;
_diffrn_ambient_temperature     293(2)
_diffrn_radiation_type     MoK\a
_diffrn_radiation_wavelength     0.71073
_diffrn_radiation_source     'fine-focus sealed tube'
_diffrn_radiation_monochromator     graphite
_diffrn_measurement_device_type
;
Oxford Diffraction Xcalibur diffractometer
with a Sapphire CCD detector
;
_diffrn_measurement_method
;
Rotation method data acquisition using \w
;
_diffrn_detector_area_resol_mean     ?
_diffrn_reflns_number     4396
_diffrn_reflns_av_R_equivalents     0.0171
_diffrn_reflns_av_sigmaI/netI     0.0140
_diffrn_reflns_theta_min     3.51
_diffrn_reflns_theta_max     26.37
_diffrn_reflns_theta_full     26.37
_diffrn_measured_fraction_theta_max     0.996
_diffrn_measured_fraction_theta_full     0.996
_diffrn_reflns_limit_h_min     -2
_diffrn_reflns_limit_h_max     14
_diffrn_reflns_limit_k_min     -8
_diffrn_reflns_limit_k_max     5
_diffrn_reflns_limit_l_min     -33
_diffrn_reflns_limit_l_max     14
_diffrn_standards_number     0
_diffrn_standards_interval_count     ?
_diffrn_standards_interval_time     ?
_diffrn_standards_decay_%     0
_refine_special_details
;
Refinement of <i>F</i>^2^ against ALL reflections. The weighted <i>R</i>-factor
<i>wR</i> and goodness of fit <i>S</i> are based on <i>F</i>^2^, conventional
<i>R</i>-factors <i>R</i> are based on <i>F</i>, with <i>F</i> set to zero for
negative <i>F</i>^2^. The threshold expression of <i>F</i>^2^ >
\s(<i>F</i>^2^) is used only for calculating <i>R</i>-factors(gt) <i>etc</i>.
and is not relevant to the choice of reflections for refinement.
<i>R</i>-factors based on <i>F</i>^2^ are statistically about twice as large
as those based on <i>F</i>, and <i>R</i>- factors based on ALL data will be
even larger.
;
_reflns_number_total     2150
_reflns_number_gt     1992
_reflns_threshold_expression     I>2\s(I)
_refine_ls_structure_factor_coef     Fsqd
_refine_ls_matrix_type     full
_refine_ls_R_factor_all     0.0472
_refine_ls_R_factor_gt     0.0441
_refine_ls_wR_factor_gt     0.1206
_refine_ls_wR_factor_ref     0.1231
_refine_ls_goodness_of_fit_ref     0.923
_refine_ls_restrained_S_all     0.922
_refine_ls_number_reflns     2150
_refine_ls_number_parameters     134
_refine_ls_number_restraints     4
_refine_ls_hydrogen_treatment     mixed
_refine_ls_weighting_scheme     calc
_refine_ls_weighting_details
         'calc w=1/[\s^2^(Fo^2^)+(0.0717P)^2^+5.3010P] where P=(Fo^2^+2Fc^2^)/3'
_atom_sites_solution_hydrogens     geom
_atom_sites_solution_primary     direct
_atom_sites_solution_secondary     difmap
_refine_ls_shift/su_max     0.001
_refine_ls_shift/su_mean     0.000
_refine_diff_density_max     0.422
_refine_diff_density_min     -0.590
_refine_ls_extinction_method     none
_refine_ls_extinction_coef     ?
loop_
    _atom_type_symbol
    _atom_type_description
    _atom_type_scat_dispersion_real
    _atom_type_scat_dispersion_imag
    _atom_type_scat_source
    'C' 'C' 0.0033 0.0016
                         'International Tables Vol C Tables 4.2.6.8 and 6.1.1.4'
    'H' 'H' 0.0000 0.0000
                         'International Tables Vol C Tables 4.2.6.8 and 6.1.1.4'
    'Cl' 'Cl' 0.1484 0.1585
                         'International Tables Vol C Tables 4.2.6.8 and 6.1.1.4'
    'K' 'K' 0.2009 0.2494
                         'International Tables Vol C Tables 4.2.6.8 and 6.1.1.4'
    'N' 'N' 0.0061 0.0033
                         'International Tables Vol C Tables 4.2.6.8 and 6.1.1.4'
    'O' 'O' 0.0106 0.0060
                         'International Tables Vol C Tables 4.2.6.8 and 6.1.1.4'
    'S' 'S' 0.1246 0.1234
                         'International Tables Vol C Tables 4.2.6.8 and 6.1.1.4'
_computing_data_collection
;
CrysAlis CCD (Oxford Diffraction, 2009)
;
_computing_cell_refinement
;
CrysAlis RED (Oxford Diffraction, 2009)
;
_computing_data_reduction
;
CrysAlis RED (Oxford Diffraction, 2009)
;
_computing_structure_solution     'SHELXS97 (Sheldrick, 2008)'
_computing_structure_refinement     'SHELXL97 (Sheldrick, 2008)'
_computing_molecular_graphics     'PLATON (Spek, 2009)'
_computing_publication_material     'SHELXL97 (Sheldrick, 2008)'
loop_
    _atom_site_type_symbol
    _atom_site_label
    _atom_site_fract_x
    _atom_site_fract_y
    _atom_site_fract_z
    _atom_site_U_iso_or_equiv
    _atom_site_adp_type
    _atom_site_calc_flag
    _atom_site_refinement_flags
    _atom_site_occupancy
    _atom_site_symmetry_multiplicity
    _atom_site_disorder_assembly
    _atom_site_disorder_group
    K K1 0.63387(6) 1.33711(10) 0.02856(2) 0.0327(2) Uani d . 1 1 . .
    Cl Cl1 0.47408(9) 1.20077(12) 0.12455(3) 0.0481(3) Uani d . 1 1 . .
    S S1 0.55243(6) 0.85908(10) 0.08371(2) 0.0260(2) Uani d U 1 1 . .
    O O1 0.5175(2) 0.6996(3) 0.05138(8) 0.0412(5) Uani d . 1 1 . .
    N N1 0.4458(2) 1.0067(4) 0.08324(10) 0.0368(6) Uani d . 1 1 . .
    O O3 0.7703(2) 1.1144(4) -0.03605(9) 0.0494(6) Uani d D 1 1 . .
    H H31 0.817(3) 1.179(6) -0.0541(12) 0.059 Uiso d D 1 1 . .
    H H32 0.713(2) 1.084(7) -0.0541(12) 0.059 Uiso d D 1 1 . .
    O O2 0.66241(18) 0.9505(3) 0.07163(8) 0.0367(5) Uani d U 1 1 . .
    C C1 0.5708(2) 0.7601(4) 0.14466(10) 0.0251(5) Uani d . 1 1 . .
    C C2 0.4782(3) 0.6704(4) 0.17010(11) 0.0305(6) Uani d . 1 1 . .
    C C3 0.5030(3) 0.5932(5) 0.21709(12) 0.0426(8) Uani d . 1 1 . .
    H H3 0.4441 0.5301 0.2346 0.051 Uiso calc R 1 1 . .
    C C4 0.6116(4) 0.6073(5) 0.23828(12) 0.0492(9) Uani d . 1 1 . .
    H H4 0.6249 0.5548 0.2697 0.059 Uiso calc R 1 1 . .
    C C5 0.7001(3) 0.6985(5) 0.21318(13) 0.0466(8) Uani d . 1 1 . .
    H H5 0.7732 0.7096 0.2277 0.056 Uiso calc R 1 1 . .
    C C6 0.6803(3) 0.7742(5) 0.16600(11) 0.0348(6) Uani d . 1 1 . .
    H H6 0.7406 0.8345 0.1487 0.042 Uiso calc R 1 1 . .
    C C7 0.3566(3) 0.6577(5) 0.15053(14) 0.0427(8) Uani d . 1 1 . .
    H H7A 0.3582 0.6144 0.1165 0.051 Uiso calc R 1 1 . .
    H H7B 0.3205 0.7849 0.1524 0.051 Uiso calc R 1 1 . .
    H H7C 0.3129 0.5657 0.1701 0.051 Uiso calc R 1 1 . .
loop_
    _atom_site_aniso_label
    _atom_site_aniso_U_11
    _atom_site_aniso_U_22
    _atom_site_aniso_U_33
    _atom_site_aniso_U_12
    _atom_site_aniso_U_13
    _atom_site_aniso_U_23
    K1 0.0370(4) 0.0316(4) 0.0294(3) -0.0002(3) -0.0028(2) 0.0026(3)
    Cl1 0.0630(6) 0.0315(4) 0.0497(5) 0.0118(4) 0.0137(4) -0.0022(3)
    S1 0.0319(4) 0.0261(4) 0.0199(3) 0.0016(3) 0.0016(2) 0.0001(2)
    O1 0.0564(14) 0.0378(12) 0.0293(11) -0.0012(11) -0.0026(10) -0.0105(10)
    N1 0.0396(14) 0.0365(14) 0.0344(13) 0.0095(11) -0.0050(10) 0.0007(11)
    O3 0.0535(15) 0.0560(16) 0.0387(12) 0.0129(13) 0.0017(11) 0.0097(12)
    O2 0.0377(10) 0.0383(12) 0.0340(11) -0.0015(8) 0.0096(9) 0.0056(9)
    C1 0.0325(13) 0.0201(12) 0.0228(12) 0.0029(11) -0.0005(10) -0.0009(10)
    C2 0.0406(15) 0.0216(13) 0.0293(14) 0.0025(11) 0.0092(12) -0.0011(11)
    C3 0.062(2) 0.0311(16) 0.0344(16) 0.0036(15) 0.0161(15) 0.0062(13)
    C4 0.079(3) 0.0414(18) 0.0274(15) 0.0164(18) -0.0037(16) 0.0082(14)
    C5 0.057(2) 0.0455(19) 0.0377(17) 0.0096(16) -0.0175(15) 0.0012(15)
    C6 0.0377(15) 0.0324(15) 0.0343(15) 0.0002(13) -0.0037(12) 0.0013(12)
    C7 0.0375(16) 0.0408(18) 0.0499(19) -0.0067(14) 0.0107(14) -0.0013(15)
_geom_special_details
;
All e.s.d.'s (except the e.s.d. in the dihedral angle between two l.s. planes)
are estimated using the full covariance matrix. The cell e.s.d.'s are taken
into account individually in the estimation of e.s.d.'s in distances, angles
and torsion angles; correlations between e.s.d.'s in cell parameters are only
used when they are defined by crystal symmetry. An approximate (isotropic)
treatment of cell e.s.d.'s is used for estimating e.s.d.'s involving l.s.
planes.
;
loop_
    _geom_bond_atom_site_label_1
    _geom_bond_atom_site_label_2
    _geom_bond_site_symmetry_2
    _geom_bond_distance
    _geom_bond_publ_flag
    K1 O2 7_765 2.724(2) ?
    K1 O1 5_675 2.777(2) ?
    K1 O3 . 2.788(3) ?
    K1 O3 7_765 2.790(3) ?
    K1 O1 1_565 2.870(2) ?
    K1 O2 . 2.891(2) ?
    K1 Cl1 . 3.3006(11) ?
    K1 N1 . 3.447(3) ?
    K1 H31 . 3.25(4) ?
    K1 H32 . 2.95(4) ?
    Cl1 N1 . 1.755(3) ?
    S1 O1 . 1.446(2) ?
    S1 O2 . 1.446(2) ?
    S1 N1 . 1.584(3) ?
    S1 C1 . 1.784(3) ?
    O1 K1 5_675 2.777(2) ?
    O1 K1 1_545 2.870(2) ?
    O3 K1 7_755 2.790(3) ?
    O3 H31 . 0.848(10) ?
    O3 H32 . 0.847(10) ?
    O2 K1 7_755 2.724(2) ?
    C1 C6 . 1.386(4) ?
    C1 C2 . 1.405(4) ?
    C2 C3 . 1.397(4) ?
    C2 C7 . 1.497(5) ?
    C3 C4 . 1.375(6) ?
    C3 H3 . 0.9300 ?
    C4 C5 . 1.369(6) ?
    C4 H4 . 0.9300 ?
    C5 C6 . 1.388(4) ?
    C5 H5 . 0.9300 ?
    C6 H6 . 0.9300 ?
    C7 H7A . 0.9600 ?
    C7 H7B . 0.9600 ?
    C7 H7C . 0.9600 ?
loop_
    _geom_angle_atom_site_label_1
    _geom_angle_atom_site_label_2
    _geom_angle_atom_site_label_3
    _geom_angle_site_symmetry_1
    _geom_angle_site_symmetry_3
    _geom_angle
    _geom_angle_publ_flag
    O2 K1 O1 7_765 5_675 153.30(7) ?
    O2 K1 O3 7_765 . 86.25(8) ?
    O1 K1 O3 5_675 . 79.74(8) ?
    O2 K1 O3 7_765 7_765 74.57(7) ?
    O1 K1 O3 5_675 7_765 80.01(7) ?
    O3 K1 O3 . 7_765 75.94(5) ?
    O2 K1 O1 7_765 1_565 93.83(7) ?
    O1 K1 O1 5_675 1_565 87.16(6) ?
    O3 K1 O1 . 1_565 149.53(7) ?
    O3 K1 O1 7_765 1_565 74.75(8) ?
    O2 K1 O2 7_765 . 89.39(6) ?
    O1 K1 O2 5_675 . 107.42(7) ?
    O3 K1 O2 . . 72.04(7) ?
    O3 K1 O2 7_765 . 144.97(8) ?
    O1 K1 O2 1_565 . 138.41(7) ?
    O2 K1 Cl1 7_765 . 103.04(5) ?
    O1 K1 Cl1 5_675 . 103.35(6) ?
    O3 K1 Cl1 . . 130.37(6) ?
    O3 K1 Cl1 7_765 . 153.67(7) ?
    O1 K1 Cl1 1_565 . 79.32(5) ?
    O2 K1 Cl1 . . 59.65(4) ?
    O2 K1 N1 7_765 . 122.85(7) ?
    O1 K1 N1 5_675 . 83.01(7) ?
    O3 K1 N1 . . 105.34(8) ?
    O3 K1 N1 7_765 . 162.46(7) ?
    O1 K1 N1 1_565 . 100.15(7) ?
    O2 K1 N1 . . 46.20(6) ?
    Cl1 K1 N1 . . 30.05(5) ?
    O2 K1 H31 7_765 . 80.0(6) ?
    O1 K1 H31 5_675 . 81.2(6) ?
    O3 K1 H31 . . 13.6(5) ?
    O3 K1 H31 7_765 . 62.7(6) ?
    O1 K1 H31 1_565 . 137.2(6) ?
    O2 K1 H31 . . 84.2(6) ?
    Cl1 K1 H31 . . 143.4(6) ?
    N1 K1 H31 . . 118.9(5) ?
    O2 K1 H32 7_765 . 102.8(3) ?
    O1 K1 H32 5_675 . 63.8(5) ?
    O3 K1 H32 . . 16.6(3) ?
    O3 K1 H32 7_765 . 78.7(8) ?
    O1 K1 H32 1_565 . 143.6(7) ?
    O2 K1 H32 . . 74.7(8) ?
    Cl1 K1 H32 . . 126.5(7) ?
    N1 K1 H32 . . 97.6(6) ?
    H31 K1 H32 . . 24.8(3) ?
    N1 Cl1 K1 . . 79.61(10) ?
    O1 S1 O2 . . 115.46(14) ?
    O1 S1 N1 . . 104.81(15) ?
    O2 S1 N1 . . 113.75(14) ?
    O1 S1 C1 . . 107.58(13) ?
    O2 S1 C1 . . 105.34(13) ?
    N1 S1 C1 . . 109.75(13) ?
    S1 O1 K1 . 5_675 134.92(14) ?
    S1 O1 K1 . 1_545 130.02(14) ?
    K1 O1 K1 5_675 1_545 92.84(6) ?
    S1 N1 Cl1 . . 109.14(15) ?
    S1 N1 K1 . . 86.03(11) ?
    Cl1 N1 K1 . . 70.34(10) ?
    K1 O3 K1 . 7_755 101.62(8) ?
    K1 O3 H31 . . 116(3) ?
    K1 O3 H31 7_755 . 117(3) ?
    K1 O3 H32 . . 93(3) ?
    K1 O3 H32 7_755 . 120(3) ?
    H31 O3 H32 . . 107.3(16) ?
    S1 O2 K1 . 7_755 136.54(13) ?
    S1 O2 K1 . . 112.42(12) ?
    K1 O2 K1 7_755 . 100.64(7) ?
    C6 C1 C2 . . 121.1(3) ?
    C6 C1 S1 . . 117.5(2) ?
    C2 C1 S1 . . 121.4(2) ?
    C3 C2 C1 . . 116.6(3) ?
    C3 C2 C7 . . 119.1(3) ?
    C1 C2 C7 . . 124.2(3) ?
    C4 C3 C2 . . 122.2(3) ?
    C4 C3 H3 . . 118.9 ?
    C2 C3 H3 . . 118.9 ?
    C3 C4 C5 . . 120.1(3) ?
    C3 C4 H4 . . 119.9 ?
    C5 C4 H4 . . 119.9 ?
    C4 C5 C6 . . 119.8(3) ?
    C4 C5 H5 . . 120.1 ?
    C6 C5 H5 . . 120.1 ?
    C5 C6 C1 . . 120.1(3) ?
    C5 C6 H6 . . 120.0 ?
    C1 C6 H6 . . 120.0 ?
    C2 C7 H7A . . 109.5 ?
    C2 C7 H7B . . 109.5 ?
    H7A C7 H7B . . 109.5 ?
    C2 C7 H7C . . 109.5 ?
    H7A C7 H7C . . 109.5 ?
    H7B C7 H7C . . 109.5 ?
loop_
    _geom_torsion_atom_site_label_1
    _geom_torsion_atom_site_label_2
    _geom_torsion_atom_site_label_3
    _geom_torsion_atom_site_label_4
    _geom_torsion_site_symmetry_1
    _geom_torsion_site_symmetry_2
    _geom_torsion_site_symmetry_3
    _geom_torsion_site_symmetry_4
    _geom_torsion
    _geom_torsion_publ_flag
    O2 K1 Cl1 N1 7_765 . . . -135.35(10) ?
    O1 K1 Cl1 N1 5_675 . . . 48.70(10) ?
    O3 K1 Cl1 N1 . . . . -39.09(12) ?
    O3 K1 Cl1 N1 7_765 . . . 143.14(15) ?
    O1 K1 Cl1 N1 1_565 . . . 133.16(10) ?
    O2 K1 Cl1 N1 . . . . -53.88(10) ?
    O2 S1 O1 K1 . . . 5_675 -99.9(2) ?
    N1 S1 O1 K1 . . . 5_675 26.1(2) ?
    C1 S1 O1 K1 . . . 5_675 142.86(17) ?
    O2 S1 O1 K1 . . . 1_545 58.3(2) ?
    N1 S1 O1 K1 . . . 1_545 -175.69(16) ?
    C1 S1 O1 K1 . . . 1_545 -58.93(19) ?
    O1 S1 N1 Cl1 . . . . 176.31(15) ?
    O2 S1 N1 Cl1 . . . . -56.67(19) ?
    C1 S1 N1 Cl1 . . . . 61.05(19) ?
    O1 S1 N1 K1 . . . . -116.09(11) ?
    O2 S1 N1 K1 . . . . 10.93(13) ?
    C1 S1 N1 K1 . . . . 128.65(10) ?
    K1 Cl1 N1 S1 . . . . 78.36(14) ?
    O2 K1 N1 S1 7_765 . . . -57.37(13) ?
    O1 K1 N1 S1 5_675 . . . 115.47(11) ?
    O3 K1 N1 S1 . . . . 38.17(12) ?
    O3 K1 N1 S1 7_765 . . . 130.0(2) ?
    O1 K1 N1 S1 1_565 . . . -158.69(10) ?
    O2 K1 N1 S1 . . . . -6.91(9) ?
    Cl1 K1 N1 S1 . . . . -111.95(14) ?
    O2 K1 N1 Cl1 7_765 . . . 54.58(11) ?
    O1 K1 N1 Cl1 5_675 . . . -132.58(10) ?
    O3 K1 N1 Cl1 . . . . 150.12(9) ?
    O3 K1 N1 Cl1 7_765 . . . -118.0(3) ?
    O1 K1 N1 Cl1 1_565 . . . -46.74(10) ?
    O2 K1 N1 Cl1 . . . . 105.04(11) ?
    O2 K1 O3 K1 7_765 . . 7_755 65.85(9) ?
    O1 K1 O3 K1 5_675 . . 7_755 -136.97(10) ?
    O3 K1 O3 K1 7_765 . . 7_755 140.87(13) ?
    O1 K1 O3 K1 1_565 . . 7_755 157.04(11) ?
    O2 K1 O3 K1 . . . 7_755 -24.72(8) ?
    Cl1 K1 O3 K1 . . . 7_755 -38.10(13) ?
    N1 K1 O3 K1 . . . 7_755 -57.22(10) ?
    O1 S1 O2 K1 . . . 7_755 -29.4(2) ?
    N1 S1 O2 K1 . . . 7_755 -150.65(16) ?
    C1 S1 O2 K1 . . . 7_755 89.11(19) ?
    O1 S1 O2 K1 . . . . 107.12(14) ?
    N1 S1 O2 K1 . . . . -14.13(17) ?
    C1 S1 O2 K1 . . . . -134.36(11) ?
    O2 K1 O2 S1 7_765 . . . 147.79(8) ?
    O1 K1 O2 S1 5_675 . . . -53.29(14) ?
    O3 K1 O2 S1 . . . . -125.95(14) ?
    O3 K1 O2 S1 7_765 . . . -150.81(12) ?
    O1 K1 O2 S1 1_565 . . . 52.71(17) ?
    Cl1 K1 O2 S1 . . . . 42.26(10) ?
    N1 K1 O2 S1 . . . . 8.18(10) ?
    O2 K1 O2 K1 7_765 . . 7_755 -60.99(11) ?
    O1 K1 O2 K1 5_675 . . 7_755 97.93(8) ?
    O3 K1 O2 K1 . . . 7_755 25.27(8) ?
    O3 K1 O2 K1 7_765 . . 7_755 0.41(16) ?
    O1 K1 O2 K1 1_565 . . 7_755 -156.08(8) ?
    Cl1 K1 O2 K1 . . . 7_755 -166.52(9) ?
    N1 K1 O2 K1 . . . 7_755 159.39(12) ?
    O1 S1 C1 C6 . . . . 119.2(2) ?
    O2 S1 C1 C6 . . . . -4.5(3) ?
    N1 S1 C1 C6 . . . . -127.3(2) ?
    O1 S1 C1 C2 . . . . -60.5(3) ?
    O2 S1 C1 C2 . . . . 175.8(2) ?
    N1 S1 C1 C2 . . . . 53.0(3) ?
    C6 C1 C2 C3 . . . . -1.4(4) ?
    S1 C1 C2 C3 . . . . 178.3(2) ?
    C6 C1 C2 C7 . . . . 177.1(3) ?
    S1 C1 C2 C7 . . . . -3.2(4) ?
    C1 C2 C3 C4 . . . . 1.5(5) ?
    C7 C2 C3 C4 . . . . -177.1(3) ?
    C2 C3 C4 C5 . . . . -0.3(5) ?
    C3 C4 C5 C6 . . . . -0.9(5) ?
    C4 C5 C6 C1 . . . . 1.0(5) ?
    C2 C1 C6 C5 . . . . 0.2(5) ?
    S1 C1 C6 C5 . . . . -179.5(3) ?
loop_
    _geom_hbond_atom_site_label_D
    _geom_hbond_atom_site_label_H
    _geom_hbond_atom_site_label_A
    _geom_hbond_site_symmetry_A
    _geom_hbond_distance_DH
    _geom_hbond_distance_HA
    _geom_hbond_distance_DA
    _geom_hbond_angle_DHA
    O3 H31 Cl1 3_575 0.848(10) 2.740(15) 3.568(3) 166(4)
    O3 H32 N1 5_675 0.847(10) 2.077(12) 2.909(4) 167(3)
data_global
_journal_date_recd_electronic     2011-06-13
_journal_date_accepted     2011-06-16
_journal_name_full     'Acta Crystallographica, Section E'
_journal_year     2011
_journal_volume     67
_journal_issue      7
_journal_page_first     m961
_journal_page_last     m961
_journal_paper_category     QM
_journal_coeditor_code     NC2234
_publ_contact_author_name     'Prof. B. Thimme Gowda'
_publ_contact_author_address
;
  Department of Chemistry
  Mangalore University
  Mangalagangotri-574 199
  Mangalore, INDIA
;
_publ_contact_author_email     gowdabt@yahoo.com
_publ_contact_author_fax     '91 824 2287367'
_publ_contact_author_phone     '91 824 2287262'
_publ_section_title
;
Potassium <i>N</i>-chloro-<i>o</i>-toluenesulfonamidate monohydrate
;
loop_
    _publ_author_name
    _publ_author_address
    'B. Thimme Gowda'
; Department of Chemistry
  Mangalore University
  Mangalagangotri 574 199
  Mangalore, India
;
    'Sabine Foro'
; Institute of Materials Science
  Darmstadt University of Technology
  Petersenstrasse 23
  D-64287 Darmstadt, Germany
;
    'K. Shakuntala'
; Department of Chemistry
  Mangalore University
  Mangalagangotri 574 199
  Mangalore, India
;
