# Supplementary material for: Potassium N-chloro-o-toluene­sulfonamidate monohydrate
Source: Acta Crystallogr Sect E Struct Rep Online. 2011 Jun 22;67(Pt 7):m961. doi: 10.1107/S1600536811023555 (PMC3151940; doi:10.1107/S1600536811023555)
Supplement: Supplementary file 2 [file e-67-0m961-Isup2.hkl]

# 
# h,k,l, Fc-squared, Fo-squared, sigma(Fo-squared) and status flag 
# 
data_I
_shelx_title ' KC4 PBCA' 
_shelx_refln_list_code          4 
_shelx_F_calc_maximum      218.87 
_exptl_crystal_F_000      1072.00 
_reflns_d_resolution_high  0.8000 
 
loop_ 
 _symmetry_equiv_pos_as_xyz 
 'x, y, z' 
 '-x+1/2, -y, z+1/2' 
 'x+1/2, -y+1/2, -z' 
 '-x, y+1/2, -z+1/2' 
 '-x, -y, -z' 
 'x-1/2, y, -z-1/2' 
 '-x-1/2, y-1/2, z' 
 'x, -y-1/2, z-1/2' 
 
_cell_length_a    11.4968 
_cell_length_b     6.7990 
_cell_length_c    26.8830 
_cell_angle_alpha  90.000 
_cell_angle_beta   90.000 
_cell_angle_gamma  90.000 
 
_shelx_F_squared_multiplier     1.000 
 
loop_ 
 _refln_index_h 
 _refln_index_k 
 _refln_index_l 
 _refln_F_squared_calc 
 _refln_F_squared_meas 
 _refln_F_squared_sigma 
 _refln_observed_status 
   2   0   0    47905.53    30824.36     92.72 o 
   4   0   0     2027.25     1931.50      8.50 o 
   6   0   0     8769.98     8438.16     21.66 o 
   8   0   0      177.28      158.52      5.49 o 
  10   0   0     4652.35     4671.63     22.07 o 
  12   0   0     1431.32     1572.33     15.36 o 
  14   0   0      133.04      159.51      9.07 o 
   2   1   0     4689.24     4871.36      8.89 o 
   4   1   0    12407.96    11773.79     20.03 o 
   6   1   0    41181.77    36750.31    334.34 o 
   8   1   0      271.58      290.92      9.25 o 
  10   1   0      431.84      424.87     14.60 o 
  12   1   0      275.31      287.81      9.03 o 
  14   1   0        7.31       -1.20      4.87 o 
   0   2   0    45271.30    47063.49    160.70 o 
   2   2   0     6953.51     6781.81     55.70 o 
   4   2   0     1947.08     2001.40      8.44 o 
   6   2   0     2316.09     2164.19     10.95 o 
   8   2   0      394.03      316.73      4.82 o 
  10   2   0       11.00        2.06      4.67 o 
  12   2   0      246.31      295.00      6.06 o 
   2   3   0       23.39       40.86      1.29 o 
   4   3   0       42.10       77.54     11.31 o 
   6   3   0      230.92      263.74      4.75 o 
   8   3   0       94.41      110.18     10.17 o 
  10   3   0       34.30       43.45      4.21 o 
  12   3   0      382.81      409.19     10.09 o 
   0   4   0     5385.41     5554.25     20.58 o 
   2   4   0        5.31        2.82      3.51 o 
   4   4   0      881.33      798.36      8.78 o 
   6   4   0      284.42      305.67      7.01 o 
   8   4   0      547.17      550.98      8.81 o 
  10   4   0     1043.65     1052.95     12.36 o 
  12   4   0      828.55      836.75     13.06 o 
   2   5   0     3166.43     2956.20     16.89 o 
   4   5   0     2850.63     2693.47     16.78 o 
   6   5   0     4658.97     4349.21     22.63 o 
   8   5   0      303.11      315.83      8.33 o 
  10   5   0      209.89      274.78      8.79 o 
   0   6   0     5561.32     5818.42     27.18 o 
   2   6   0     1045.71     1100.78     13.29 o 
   4   6   0      466.26      451.86      9.08 o 
   6   6   0      149.65      128.43      6.71 o 
   8   6   0       92.16       62.32      6.81 o 
  10   6   0     1139.59     1160.20     16.08 o 
   2   7   0      861.78      849.51     12.94 o 
   4   7   0       12.39       35.35      6.04 o 
   6   7   0      747.70      705.00     11.76 o 
   8   7   0       53.28       63.51      7.98 o 
   0   8   0       62.28       92.21      8.27 o 
   2   8   0        4.01       19.82      7.41 o 
   4   8   0       43.80       39.99      8.45 o 
   1   1   1     3171.80     3291.28      6.75 o 
   2   1   1        1.78        6.29      1.43 o 
   3   1   1     5115.64     4708.64     10.71 o 
   4   1   1      457.50      577.71      8.74 o 
   5   1   1       99.61       77.86      1.85 o 
   6   1   1      161.51      201.75      3.22 o 
   7   1   1     2507.09     2416.57     11.60 o 
   8   1   1      136.09      131.75      2.73 o 
   9   1   1     4150.90     4108.22      9.81 o 
  10   1   1      139.39      135.47      3.83 o 
  11   1   1        2.73        0.78      2.78 o 
  12   1   1      111.22       97.28      4.65 o 
  13   1   1       53.54       64.20      3.45 o 
  14   1   1        0.12       -2.14      3.58 o 
   0   2   1     7638.62     8767.65    102.43 o 
   1   2   1     9511.62    10075.02     53.56 o 
   2   2   1     4476.80     4715.01     25.77 o 
   3   2   1    29763.80    26353.89    175.41 o 
   4   2   1     1104.41     1201.62      4.71 o 
   5   2   1     1034.85     1072.71     11.18 o 
   6   2   1     1847.64     1934.00     14.19 o 
   7   2   1     2246.70     2293.90     20.38 o 
   8   2   1     1356.93     1364.90      5.60 o 
   9   2   1     3156.30     3207.32     17.81 o 
  10   2   1      734.21      725.15      5.10 o 
  11   2   1       65.54       66.11      3.25 o 
  12   2   1       19.08       19.95      3.24 o 
  13   2   1     1062.62     1211.56      7.36 o 
   1   3   1     1786.13     2116.89      9.29 o 
   2   3   1        2.13        9.72      1.56 o 
   3   3   1    14624.84    13688.51     69.45 o 
   4   3   1      670.83      724.42      7.04 o 
   5   3   1      323.56      301.36      5.62 o 
   6   3   1      190.08      217.75      5.56 o 
   7   3   1     5373.28     5439.67     14.20 o 
   8   3   1        0.97        2.52      2.44 o 
   9   3   1     1297.40     1401.24     18.22 o 
  10   3   1      248.38      268.62      5.33 o 
  11   3   1      196.86      174.38      3.65 o 
  12   3   1      259.72      280.37      5.85 o 
  13   3   1      178.19      239.51      4.50 o 
   0   4   1     1520.94     1686.17     29.31 o 
   1   4   1     2340.79     2489.26     32.88 o 
   2   4   1      406.09      366.62      2.86 o 
   3   4   1     3245.76     3188.76     15.42 o 
   4   4   1     1434.39     1388.51      7.89 o 
   5   4   1       81.19      100.66      3.51 o 
   6   4   1      865.84      869.10      7.11 o 
   7   4   1        1.45        2.60      2.96 o 
   8   4   1       54.68       75.32      5.81 o 
   9   4   1     1774.94     1687.56     10.08 o 
  10   4   1        2.77       11.34      4.42 o 
  11   4   1       76.11       72.21      4.98 o 
  12   4   1        0.52       18.31      5.26 o 
   1   5   1       46.00       48.32      2.92 o 
   2   5   1       78.93       80.43      3.75 o 
   3   5   1      577.96      611.79     11.16 o 
   4   5   1      350.79      312.94      5.14 o 
   5   5   1      345.42      360.97      5.69 o 
   6   5   1     1037.02     1000.60      8.41 o 
   7   5   1      247.33      223.92      6.76 o 
   8   5   1      238.91      233.00      5.44 o 
   9   5   1        0.83       11.86      4.39 o 
  10   5   1      154.62      195.47      5.80 o 
  11   5   1       27.75       23.44      4.88 o 
   0   6   1     1179.43     1188.39      9.78 o 
   1   6   1       58.49       58.35      3.46 o 
   2   6   1     1333.01     1268.13     19.55 o 
   3   6   1      439.66      432.85      6.46 o 
   4   6   1     1367.15     1218.86      9.44 o 
   5   6   1       93.61       89.68      5.26 o 
   6   6   1        3.46        5.05      3.84 o 
   7   6   1        6.90       18.79      4.01 o 
   8   6   1       20.46       10.84      4.45 o 
   9   6   1        9.26        9.73      5.13 o 
  10   6   1       38.47       56.52      5.54 o 
   1   7   1        1.31        0.95      4.66 o 
   2   7   1       56.00       58.13      4.86 o 
   3   7   1     1024.51      955.33      9.70 o 
   4   7   1      461.99      395.45      6.84 o 
   5   7   1       12.66       21.68      4.56 o 
   6   7   1      494.86      464.13      7.42 o 
   7   7   1     1181.23     1157.74     11.34 o 
   8   7   1      143.05      148.67      6.12 o 
   0   8   1      396.40      377.88      9.40 o 
   1   8   1      665.96      723.66     15.20 o 
   2   8   1      306.98      281.52      8.97 o 
   3   8   1      516.30      487.66      8.43 o 
   4   8   1       88.80       64.22      5.70 o 
   2   0   2        3.32       26.71      1.36 o 
   3   0   2     1669.96     1521.98      6.59 o 
   4   0   2     1955.38     1865.90      8.29 o 
   5   0   2     1830.25     1844.41      9.45 o 
   6   0   2        0.11        0.26      2.95 o 
   7   0   2        0.60       14.13      2.56 o 
   8   0   2      651.70      659.12      5.87 o 
   9   0   2     1205.20     1164.59      8.03 o 
  10   0   2     3807.97     3909.39     50.92 o 
  11   0   2     1361.31     1350.41      9.60 o 
  12   0   2      781.97      761.84     16.54 o 
  13   0   2      702.04      733.11     16.36 o 
  14   0   2      118.82      115.37      6.01 o 
   1   1   2     8073.82     8592.43     35.93 o 
   2   1   2     8285.73     8313.94     19.98 o 
   3   1   2     1184.64     1101.22      6.00 o 
   4   1   2     4219.51     4180.25     26.10 o 
   5   1   2        1.77       19.51      1.94 o 
   6   1   2     9513.94     9294.69     16.26 o 
   7   1   2     2030.78     1959.19      7.93 o 
   8   1   2       66.78       67.34      2.95 o 
   9   1   2     2283.96     2227.69     11.19 o 
  10   1   2      123.05      125.95      3.97 o 
  11   1   2        6.93        5.46      2.84 o 
  12   1   2        8.18        7.42      3.07 o 
  13   1   2       13.67       16.04      3.10 o 
  14   1   2      143.52      143.14      4.02 o 
   0   2   2       25.20       46.51      5.07 o 
   1   2   2     1302.21     1482.24     11.87 o 
   2   2   2     3958.86     4157.90     14.87 o 
   3   2   2      339.69      514.82      7.87 o 
   4   2   2      357.15      311.61      4.67 o 
   5   2   2      487.88      581.78      5.67 o 
   6   2   2       54.65       42.44      2.00 o 
   7   2   2      313.49      285.43      7.24 o 
   8   2   2     1571.31     1543.08      7.17 o 
   9   2   2     1024.46     1066.03     13.63 o 
  10   2   2        4.96       16.77      2.91 o 
  11   2   2      353.00      384.36      4.54 o 
  12   2   2      139.47      146.33      5.57 o 
  13   2   2      413.19      488.22      8.91 o 
   1   3   2     2969.63     2883.81     28.39 o 
   2   3   2      344.40      362.73      8.63 o 
   3   3   2     1585.21     1572.41      7.34 o 
   4   3   2      500.96      566.05      7.26 o 
   5   3   2      297.03      267.74      2.87 o 
   6   3   2     1015.96      987.20     12.94 o 
   7   3   2      586.07      646.53      4.91 o 
   8   3   2        0.88        5.24      2.47 o 
   9   3   2       74.96       63.90      3.13 o 
  10   3   2      143.50      150.25      4.86 o 
  11   3   2      114.40      105.16      3.52 o 
  12   3   2      115.48      121.17      4.38 o 
  13   3   2       15.93       30.29      7.68 o 
   0   4   2     2728.65     2597.65     33.75 o 
   1   4   2       47.73       62.31      1.66 o 
   2   4   2      963.25     1073.65     23.99 o 
   3   4   2     2872.81     2677.86     26.32 o 
   4   4   2      222.69      265.17      2.89 o 
   5   4   2     2103.30     1904.70     11.31 o 
   6   4   2      216.28      238.12      4.25 o 
   7   4   2      537.58      517.59      5.19 o 
   8   4   2       27.97       27.75      5.09 o 
   9   4   2      339.58      363.06      8.47 o 
  10   4   2      441.08      458.37      6.70 o 
  11   4   2        0.24        1.37      4.35 o 
  12   4   2      218.25      233.17     11.87 o 
   1   5   2      548.11      535.36      8.18 o 
   2   5   2     1037.39      984.81     15.43 o 
   3   5   2     3064.00     2761.51     11.90 o 
   4   5   2     1101.35     1046.67      9.18 o 
   5   5   2       60.02       52.91      3.88 o 
   6   5   2     3270.93     3076.85     43.88 o 
   7   5   2      113.41      137.70      4.98 o 
   8   5   2      106.81      143.86     10.65 o 
   9   5   2      110.79      124.44      5.13 o 
  10   5   2      262.13      321.37      6.79 o 
  11   5   2      201.81      234.46      6.43 o 
   0   6   2     3648.81     3761.75     19.29 o 
   1   6   2        4.15        5.23      3.23 o 
   2   6   2      399.36      439.56      6.94 o 
   3   6   2       50.07       48.70      4.35 o 
   4   6   2      935.88      928.23     11.44 o 
   5   6   2       75.43       71.73      4.53 o 
   6   6   2       22.63       27.03      4.63 o 
   7   6   2      188.05      157.55      5.15 o 
   8   6   2      168.26      140.31      6.32 o 
   9   6   2       17.77       18.69      5.53 o 
  10   6   2      148.01      182.29     23.69 o 
   1   7   2      484.58      487.87      7.47 o 
   2   7   2      130.38      131.11      5.29 o 
   3   7   2       91.47      129.45     10.35 o 
   4   7   2      119.79      140.84      5.78 o 
   5   7   2       70.20       62.90      4.60 o 
   6   7   2      234.28      271.50      6.93 o 
   7   7   2       48.75       62.55      5.51 o 
   8   7   2        4.94       30.46      5.32 o 
   0   8   2        0.03       43.40      9.24 o 
   1   8   2       19.72       39.43      6.02 o 
   2   8   2       19.88       27.77      8.59 o 
   3   8   2      572.39      546.41     20.83 o 
   4   8   2      214.79      181.07      6.19 o 
   1   1   3      202.89      223.06      9.41 o 
   2   1   3     3594.54     3529.25      6.89 o 
   3   1   3      536.83      558.97      3.57 o 
   4   1   3     1146.18     1459.85     30.33 o 
   5   1   3      164.68      178.86      2.92 o 
   6   1   3      159.43      138.11      6.12 o 
   7   1   3       15.58       12.24      2.28 o 
   8   1   3        0.02        6.32      2.54 o 
   9   1   3       90.71       78.60      3.73 o 
  10   1   3      334.47      325.44      4.20 o 
  11   1   3      325.94      323.79      4.21 o 
  12   1   3      100.09       92.38      3.39 o 
  13   1   3        4.32        1.64      3.43 o 
  14   1   3        0.22        0.88      3.54 o 
   0   2   3    42898.24    40903.27   1179.25 o 
   1   2   3       20.63       26.55      2.56 o 
   2   2   3      368.39      420.03      4.78 o 
   3   2   3     1050.90     1056.80      7.76 o 
   4   2   3     1966.97     1954.68      7.06 o 
   5   2   3     8314.26     8275.65     16.47 o 
   6   2   3      579.71      575.85     11.42 o 
   7   2   3     1490.15     1405.76      5.89 o 
   8   2   3      268.33      243.19      5.70 o 
   9   2   3        0.44        0.77      3.02 o 
  10   2   3     1209.83     1195.32      9.42 o 
  11   2   3       19.70       19.98      2.88 o 
  12   2   3      359.03      374.24      4.71 o 
  13   2   3      486.84      567.89      9.25 o 
   1   3   3     6956.76     6996.98     42.70 o 
   2   3   3        9.45       11.28      2.54 o 
   3   3   3      661.43      653.92      8.94 o 
   4   3   3     2568.60     2675.46     29.41 o 
   5   3   3        5.65       20.10      1.53 o 
   6   3   3     3813.76     3835.72     26.78 o 
   7   3   3      997.34      985.72      8.20 o 
   8   3   3      532.55      540.36      4.41 o 
   9   3   3       65.77       56.50      3.14 o 
  10   3   3      886.77      878.02      8.15 o 
  11   3   3      483.64      492.76      4.83 o 
  12   3   3      442.51      500.73     11.77 o 
  13   3   3        8.99       18.41      4.28 o 
   0   4   3     1396.49     1537.50     38.85 o 
   1   4   3      341.85      322.73      5.17 o 
   2   4   3     1702.36     1684.73     14.25 o 
   3   4   3      234.02      296.46      5.97 o 
   4   4   3     2054.38     1878.00     28.15 o 
   5   4   3     2700.04     2596.79     12.04 o 
   6   4   3     1145.08     1172.51      6.88 o 
   7   4   3     2329.27     2311.64     23.89 o 
   8   4   3      202.31      226.37      4.33 o 
   9   4   3       20.06       19.81      5.45 o 
  10   4   3      135.89      146.33      6.79 o 
  11   4   3       63.01       60.77      4.55 o 
  12   4   3      358.26      363.27     13.15 o 
   1   5   3     3530.14     3441.41     20.40 o 
   2   5   3     2162.17     2081.23     10.42 o 
   3   5   3      405.17      414.07      5.58 o 
   4   5   3     2558.30     2227.98     14.71 o 
   5   5   3      112.40      101.66      4.86 o 
   6   5   3      838.58      757.16     13.21 o 
   7   5   3      697.58      694.46     19.58 o 
   8   5   3      734.10      681.60      8.73 o 
   9   5   3        1.25        9.08      4.03 o 
  10   5   3      436.89      478.81      7.94 o 
  11   5   3        0.32        0.15      3.98 o 
   0   6   3     4629.80     4539.80     38.57 o 
   1   6   3        5.37        3.19      3.62 o 
   2   6   3     4431.00     4277.57     43.92 o 
   3   6   3      561.92      497.93     11.90 o 
   4   6   3     1324.18     1159.46      9.23 o 
   5   6   3      119.37      103.34      4.81 o 
   6   6   3       14.36       15.32      3.66 o 
   7   6   3      371.74      348.35      6.69 o 
   8   6   3        4.55        0.86      4.50 o 
   9   6   3      118.25      143.63      6.55 o 
  10   6   3      212.00      220.24      6.62 o 
   1   7   3      248.89      228.47      9.61 o 
   2   7   3       30.91       42.64      5.80 o 
   3   7   3      729.30      693.08     10.83 o 
   4   7   3     1271.21     1200.68     22.81 o 
   5   7   3      321.28      307.89     13.86 o 
   6   7   3     1259.94     1146.06     26.71 o 
   7   7   3        0.92        7.97      4.50 o 
   8   7   3      269.22      278.72      7.23 o 
   0   8   3     1044.24     1011.28     15.73 o 
   1   8   3      316.98      352.79     53.56 o 
   2   8   3      374.42      340.49      7.31 o 
   3   8   3      126.65      104.54      6.08 o 
   4   8   3        0.22        2.65      5.32 o 
   1   0   4      789.16      891.98      3.50 o 
   2   0   4    34109.54    28265.98     92.83 o 
   3   0   4    27209.47    22662.13     98.35 o 
   4   0   4    10499.48     9503.02     18.26 o 
   5   0   4     2681.58     2834.89     11.51 o 
   6   0   4      117.78       87.37      3.73 o 
   7   0   4     1977.37     1850.98     11.36 o 
   8   0   4     6583.85     6494.09     16.04 o 
   9   0   4     5159.59     4958.22    104.81 o 
  10   0   4      710.90      722.72     18.67 o 
  11   0   4       12.20       18.57     10.49 o 
  12   0   4       37.13       25.07      5.50 o 
  13   0   4      418.74      417.00      6.95 o 
  14   0   4      176.93      199.41     17.06 o 
   1   1   4     1005.77     1111.93      8.64 o 
   2   1   4    10030.35     9688.49     18.38 o 
   3   1   4    20374.51    18340.47    133.50 o 
   4   1   4     7658.94     7642.22     42.10 o 
   5   1   4        2.47       18.88      2.56 o 
   6   1   4      664.91      647.15     12.51 o 
   7   1   4     1090.21     1063.31      5.90 o 
   8   1   4     2724.95     2657.95     12.71 o 
   9   1   4     1198.71     1241.44     12.82 o 
  10   1   4      315.11      327.28      4.09 o 
  11   1   4        0.22        0.18      3.11 o 
  12   1   4       79.13       69.64      3.32 o 
  13   1   4       19.13       25.02      3.19 o 
  14   1   4      156.36      175.75      5.61 o 
   0   2   4     6530.42     6476.01     47.37 o 
   1   2   4      603.85      706.77     11.62 o 
   2   2   4     8416.68     8231.17     18.38 o 
   3   2   4     3973.94     4017.17     24.46 o 
   4   2   4     4224.37     3955.83     15.12 o 
   5   2   4     2010.30     2272.59     17.33 o 
   6   2   4       58.82       34.17      1.92 o 
   7   2   4       35.59       44.41      2.46 o 
   8   2   4       82.60       90.63      2.98 o 
   9   2   4     1411.63     1371.63      7.86 o 
  10   2   4       16.17       37.66      3.41 o 
  11   2   4      104.56       92.62      4.03 o 
  12   2   4       78.09       79.74      3.89 o 
  13   2   4      147.44      184.47      8.36 o 
   1   3   4      251.69      333.06      5.80 o 
   2   3   4     1132.02     1224.45     13.91 o 
   3   3   4     1899.36     2038.81      9.23 o 
   4   3   4      270.26      319.73      1.98 o 
   5   3   4       43.80       46.05      1.73 o 
   6   3   4       81.79      110.13      3.97 o 
   7   3   4      543.17      531.27      4.11 o 
   8   3   4        0.06        0.86      2.58 o 
   9   3   4     1796.52     1727.98     20.74 o 
  10   3   4      105.17      114.10      6.54 o 
  11   3   4        1.90       20.46      3.78 o 
  12   3   4       80.06       98.38      5.91 o 
  13   3   4       12.56       26.49      4.45 o 
   0   4   4     4744.71     4829.09     36.07 o 
   1   4   4     1223.48     1287.20     23.02 o 
   2   4   4        0.00        5.05      2.58 o 
   3   4   4     6292.59     6036.09     51.73 o 
   4   4   4      141.70      171.53      4.97 o 
   5   4   4      745.02      711.56      4.57 o 
   6   4   4      142.56      155.82      4.05 o 
   7   4   4     1122.12     1105.96      8.83 o 
   8   4   4      767.36      833.21     11.50 o 
   9   4   4      120.28      122.59      4.16 o 
  10   4   4      123.23      128.78      7.03 o 
  11   4   4      109.83       90.73     10.90 o 
  12   4   4       27.13       35.67     10.09 o 
   1   5   4       51.85       64.91      3.09 o 
   2   5   4      610.78      634.80      9.84 o 
   3   5   4     3664.99     3318.89     19.87 o 
   4   5   4      257.49      268.88      4.94 o 
   5   5   4       10.33        8.36      3.61 o 
   6   5   4      123.99      121.85      4.66 o 
   7   5   4     2834.72     2739.04     13.38 o 
   8   5   4      148.20      149.62      5.14 o 
   9   5   4      806.59      826.02      8.80 o 
  10   5   4      196.95      200.09      6.66 o 
  11   5   4        0.91        4.16      5.45 o 
   0   6   4       12.43       44.81      8.98 o 
   1   6   4     1088.60     1120.81      7.67 o 
   2   6   4      831.23      863.08     34.38 o 
   3   6   4     1048.93      966.37     23.84 o 
   4   6   4     1498.71     1374.84     15.44 o 
   5   6   4        0.14        7.61      4.00 o 
   6   6   4       36.02       36.78      7.05 o 
   7   6   4       20.34       24.20      4.80 o 
   8   6   4      202.01      210.29      6.19 o 
   9   6   4      572.54      578.08      8.56 o 
  10   6   4       16.03       21.19      5.16 o 
   1   7   4       29.58       39.04      4.60 o 
   2   7   4      438.88      421.31     19.29 o 
   3   7   4       44.38       58.35      5.13 o 
   4   7   4        9.96       27.60      5.08 o 
   5   7   4       83.40       90.77      5.07 o 
   6   7   4       69.71       98.43      5.50 o 
   7   7   4       69.80       66.50      5.30 o 
   0   8   4        3.01       45.32      7.98 o 
   1   8   4       59.69       69.54      6.14 o 
   2   8   4       25.36       34.35      6.95 o 
   3   8   4        0.99        1.91      5.38 o 
   4   8   4      212.44      214.41      6.62 o 
   1   1   5    41327.08    36589.30    665.24 o 
   2   1   5     3046.09     3110.66     29.48 o 
   3   1   5      432.70      438.91     20.80 o 
   4   1   5       47.84      111.26      4.46 o 
   5   1   5      435.57      475.50     10.38 o 
   6   1   5     3199.52     3046.10     20.78 o 
   7   1   5        1.05        0.74      2.11 o 
   8   1   5        1.58       15.27      3.49 o 
   9   1   5      715.35      697.93      7.15 o 
  10   1   5      321.29      322.47      5.94 o 
  11   1   5      878.69      901.09     10.00 o 
  12   1   5       11.55        7.04      2.99 o 
  13   1   5       16.50       17.34      3.41 o 
  14   1   5       44.33       53.72      3.60 o 
   0   2   5    31653.70    29617.43    905.29 o 
   1   2   5     1227.50     1332.47     22.53 o 
   2   2   5       70.51      108.39      3.26 o 
   3   2   5      746.57      675.42      2.71 o 
   4   2   5      858.13      829.12      8.06 o 
   5   2   5    11252.10    10761.48     33.51 o 
   6   2   5      254.94      246.59      5.78 o 
   7   2   5     3285.70     3307.87     21.50 o 
   8   2   5      337.77      351.49      4.59 o 
   9   2   5       63.46       90.39      3.55 o 
  10   2   5     2422.82     2467.42     13.71 o 
  11   2   5      123.49      151.84      3.69 o 
  12   2   5      647.55      670.46      9.37 o 
  13   2   5       16.59       23.55      3.70 o 
   1   3   5    14820.81    14691.35     63.62 o 
   2   3   5     6482.15     6828.83     33.73 o 
   3   3   5      480.38      505.65      4.08 o 
   4   3   5     3970.16     3832.45     23.85 o 
   5   3   5       86.38      103.87      2.01 o 
   6   3   5     7837.66     7544.08     12.82 o 
   7   3   5      158.90      127.97      2.89 o 
   8   3   5      277.38      251.64      3.53 o 
   9   3   5        7.97       16.61      2.85 o 
  10   3   5      291.47      317.59      5.51 o 
  11   3   5     1424.68     1523.26     19.16 o 
  12   3   5        8.68        7.60      4.73 o 
  13   3   5      151.80      163.84      6.87 o 
   0   4   5     4026.23     4097.68     46.64 o 
   1   4   5      378.08      383.61      4.74 o 
   2   4   5     3455.20     3374.44     32.11 o 
   3   4   5       14.15       35.66      8.70 o 
   4   4   5      343.48      294.21      3.45 o 
   5   4   5     4495.25     4389.02     13.20 o 
   6   4   5      126.31      130.86      4.95 o 
   7   4   5      952.55      967.19     10.25 o 
   8   4   5      932.98      942.03      6.94 o 
   9   4   5       68.89       57.02      3.78 o 
  10   4   5      239.12      251.95      5.15 o 
  11   4   5       46.87       34.65      7.17 o 
  12   4   5      541.17      560.97     19.00 o 
   1   5   5     1209.95     1199.99      6.92 o 
   2   5   5      507.68      614.45     24.30 o 
   3   5   5      100.64      115.66      4.22 o 
   4   5   5      148.63      156.78     11.66 o 
   5   5   5      111.24      114.81      5.31 o 
   6   5   5        2.96       17.15      6.49 o 
   7   5   5      110.04      144.31      5.08 o 
   8   5   5        1.03        9.65      4.38 o 
   9   5   5        0.25       11.20      4.84 o 
  10   5   5       16.46       20.70      5.24 o 
  11   5   5       78.09      109.01      6.56 o 
   0   6   5      207.83      211.16      7.64 o 
   1   6   5        1.38       13.92      3.69 o 
   2   6   5      102.30      120.30      8.36 o 
   3   6   5       92.64      125.08      9.03 o 
   4   6   5        4.90       19.31      4.04 o 
   5   6   5      201.70      210.09      5.39 o 
   6   6   5      282.44      286.51      5.83 o 
   7   6   5       15.39       21.48      4.70 o 
   8   6   5      227.29      241.06      6.13 o 
   9   6   5       78.84      111.43      6.10 o 
   1   7   5      351.62      333.04      7.01 o 
   2   7   5      122.43      231.50     74.80 o 
   3   7   5       54.79       76.16      5.23 o 
   4   7   5       84.36       83.96      5.18 o 
   5   7   5      399.90      389.96      6.83 o 
   6   7   5      540.56      522.84      7.72 o 
   7   7   5      207.52      222.77      6.34 o 
   0   8   5     1775.46     1736.28     19.47 o 
   1   8   5       40.45       48.17      5.93 o 
   2   8   5       14.58       23.88      5.50 o 
   3   8   5        0.09        1.92      5.36 o 
   4   8   5      549.18      531.65      8.82 o 
   0   0   6     6488.62     6732.44     11.55 o 
   1   0   6    13253.83    13013.98   1048.10 o 
   2   0   6    15603.60    15407.38     75.65 o 
   3   0   6    17976.89    17028.76     88.90 o 
   4   0   6     2192.84     2127.28      8.96 o 
   5   0   6     5004.69     5317.62     15.50 o 
   6   0   6     1491.11     1490.16      9.35 o 
   7   0   6     2735.52     2819.34     13.65 o 
   8   0   6     4819.75     4600.43     18.80 o 
   9   0   6     6265.83     6012.79     22.86 o 
  10   0   6     1166.22     1199.31     21.03 o 
  11   0   6     1237.36     1180.35     34.85 o 
  12   0   6      140.05      147.77      8.79 o 
  13   0   6       48.42       59.10      4.47 o 
  14   0   6      143.10      167.09      6.17 o 
   1   1   6     6457.36     6809.83     27.50 o 
   2   1   6    14287.59    13155.47    364.84 o 
   3   1   6    34558.82    29154.70    894.70 o 
   4   1   6     3602.00     3570.45     49.00 o 
   5   1   6    13326.34    12776.93     92.50 o 
   6   1   6       30.31       49.10      6.04 o 
   7   1   6        9.13       16.64      3.07 o 
   8   1   6     2777.61     2625.42      8.47 o 
   9   1   6       29.95       42.69      3.32 o 
  10   1   6      906.12      906.93      7.18 o 
  11   1   6     1019.55     1023.94      7.66 o 
  12   1   6      328.05      378.82      8.74 o 
  13   1   6      128.87      149.23      3.95 o 
  14   1   6      244.67      283.42      9.86 o 
   0   2   6    19126.48    20363.50    761.84 o 
   1   2   6     3249.48     3254.91     33.20 o 
   2   2   6        1.02        6.97      1.32 o 
   3   2   6      577.16      515.79     12.50 o 
   4   2   6     1818.16     1934.56     31.29 o 
   5   2   6      274.26      240.87      7.58 o 
   6   2   6      544.81      574.45      5.09 o 
   7   2   6      744.77      762.14     10.19 o 
   8   2   6       49.70       47.07      2.94 o 
   9   2   6     2176.04     2161.83      8.80 o 
  10   2   6      105.37      104.17      3.62 o 
  11   2   6      857.37      915.89     12.86 o 
  12   2   6       54.16       70.13      4.13 o 
  13   2   6        0.31        3.71      3.94 o 
   1   3   6      738.95      739.45     41.89 o 
   2   3   6     6189.54     6339.71     35.28 o 
   3   3   6      620.12      579.00      4.36 o 
   4   3   6      217.36      196.63      2.87 o 
   5   3   6     1455.63     1479.54     13.27 o 
   6   3   6      247.05      242.86      4.53 o 
   7   3   6       59.96       61.25      4.36 o 
   8   3   6      255.60      259.44      8.07 o 
   9   3   6      268.01      276.69      4.89 o 
  10   3   6      252.29      244.06      5.06 o 
  11   3   6       98.26      138.33      6.66 o 
  12   3   6       71.75       80.26      6.72 o 
  13   3   6       27.47       32.12      4.21 o 
   0   4   6      690.99      770.21     12.14 o 
   1   4   6      106.51      133.57      5.94 o 
   2   4   6     1173.49     1134.86      5.24 o 
   3   4   6     2192.96     2162.95     13.88 o 
   4   4   6      185.45      143.13      4.68 o 
   5   4   6     1694.73     1670.09     17.12 o 
   6   4   6      513.81      545.58      6.27 o 
   7   4   6      220.90      242.15      3.71 o 
   8   4   6     1600.00     1648.41     25.33 o 
   9   4   6       28.33       29.88      3.73 o 
  10   4   6       63.46       71.93      4.37 o 
  11   4   6       54.65       68.64      4.67 o 
  12   4   6        6.45        6.24      5.04 o 
   1   5   6      982.85      928.13      8.89 o 
   2   5   6     3418.56     3574.08    133.83 o 
   3   5   6     1781.27     1699.25     41.33 o 
   4   5   6     2154.16     2091.24     60.30 o 
   5   5   6       10.75       13.97      3.41 o 
   6   5   6      396.64      397.15      6.06 o 
   7   5   6     1556.61     1506.02     20.70 o 
   8   5   6      449.37      429.44     10.56 o 
   9   5   6      194.61      198.39     15.60 o 
  10   5   6       48.30       46.12      5.04 o 
  11   5   6      279.15      332.04      7.55 o 
   0   6   6        1.55        2.57      3.98 o 
   1   6   6     1430.21     1426.66     16.57 o 
   2   6   6      338.56      322.85      8.29 o 
   3   6   6      816.16      775.11     62.66 o 
   4   6   6      453.82      397.52      6.20 o 
   5   6   6      125.98      137.67      7.37 o 
   6   6   6      570.23      580.21     14.19 o 
   7   6   6        1.20       10.21      4.47 o 
   8   6   6     1680.03     1670.94     27.39 o 
   9   6   6      521.27      518.21     13.76 o 
   1   7   6       47.86       83.73      4.87 o 
   2   7   6      520.24      522.94      8.76 o 
   3   7   6      654.37      649.77      8.36 o 
   4   7   6       27.49       24.51      5.31 o 
   5   7   6      312.75      298.32      7.96 o 
   6   7   6        0.40        9.54      4.51 o 
   7   7   6      497.01      464.06     13.55 o 
   0   8   6      414.54      430.99     12.17 o 
   1   8   6      294.12      296.99      7.34 o 
   2   8   6      383.01      364.95      7.47 o 
   3   8   6      188.70      157.69      6.10 o 
   4   8   6       10.55       23.58      7.60 o 
   1   1   7     3751.56     4055.42     24.02 o 
   2   1   7      271.56      228.07      1.98 o 
   3   1   7     3043.86     3302.39     40.21 o 
   4   1   7        0.39       31.44     11.30 o 
   5   1   7      770.19      801.83      5.38 o 
   6   1   7     1351.54     1306.76     11.29 o 
   7   1   7      120.98       93.79      3.00 o 
   8   1   7      237.68      242.43      4.38 o 
   9   1   7     2621.53     2526.00     26.01 o 
  10   1   7        0.15        3.78      3.20 o 
  11   1   7      936.89      932.84      9.66 o 
  12   1   7      175.02      200.30      6.57 o 
  13   1   7        0.14        2.65      3.38 o 
   0   2   7    13453.65    12296.66    298.78 o 
   1   2   7     1531.88     1570.11      7.01 o 
   2   2   7     5816.33     6295.72     27.59 o 
   3   2   7      214.84      191.56      2.52 o 
   4   2   7     4243.34     4385.11     49.45 o 
   5   2   7     1922.24     1752.68     29.59 o 
   6   2   7       49.41       44.23      4.22 o 
   7   2   7      423.45      460.73      3.87 o 
   8   2   7     3262.22     3194.48      9.31 o 
   9   2   7      479.82      481.29     11.60 o 
  10   2   7        7.55       23.82      4.78 o 
  11   2   7      798.20      765.98      7.49 o 
  12   2   7      136.51      142.55      5.03 o 
  13   2   7      147.65      124.61      4.12 o 
   1   3   7      264.71      348.18     21.76 o 
   2   3   7     4116.06     4015.42     23.98 o 
   3   3   7      480.02      508.37     10.24 o 
   4   3   7      103.42      130.77      2.45 o 
   5   3   7     2697.73     2702.36     13.36 o 
   6   3   7     2456.16     2444.97     17.18 o 
   7   3   7       23.84       21.21      2.94 o 
   8   3   7      107.02      105.16      5.12 o 
   9   3   7      279.97      310.33      5.10 o 
  10   3   7       35.94       34.96      3.93 o 
  11   3   7      941.78      988.61     16.79 o 
  12   3   7      878.17      964.89     12.43 o 
  13   3   7        3.01       -0.19      3.99 o 
   0   4   7     1617.09     1576.66     25.79 o 
   1   4   7     3170.73     3211.78     35.65 o 
   2   4   7      135.95      139.25      3.72 o 
   3   4   7      230.94      217.56      7.77 o 
   4   4   7     1849.09     1785.18     15.02 o 
   5   4   7      365.22      457.84      5.51 o 
   6   4   7      468.42      470.00     11.54 o 
   7   4   7      873.65      803.82     11.52 o 
   8   4   7      291.86      318.14      6.97 o 
   9   4   7      637.62      630.71      8.85 o 
  10   4   7       72.93       65.56      5.32 o 
  11   4   7      107.37      120.09      6.23 o 
  12   4   7      160.60      175.28      8.35 o 
   1   5   7      736.68      712.38     15.68 o 
   2   5   7       32.83       62.03      5.35 o 
   3   5   7      483.50      450.92      5.73 o 
   4   5   7      703.55      660.06      9.15 o 
   5   5   7      733.34      649.05     10.28 o 
   6   5   7     1519.05     1454.92      9.70 o 
   7   5   7       76.51       87.50      4.75 o 
   8   5   7      425.65      435.64      9.07 o 
   9   5   7       16.58       13.25      4.39 o 
  10   5   7       49.75       44.83      5.77 o 
  11   5   7        9.38       30.08      5.68 o 
   0   6   7      411.97      402.97      6.14 o 
   1   6   7      101.39      112.17      3.93 o 
   2   6   7      957.14      931.44      8.34 o 
   3   6   7      625.84      582.38     34.24 o 
   4   6   7      210.91      202.50      9.97 o 
   5   6   7     2270.31     2021.17     29.77 o 
   6   6   7       24.82       46.81      4.47 o 
   7   6   7      754.02      706.16     22.66 o 
   8   6   7      394.55      435.48      7.49 o 
   9   6   7       11.71       17.83      5.71 o 
   1   7   7     4023.00     3712.77     29.92 o 
   2   7   7      938.94      959.26     12.02 o 
   3   7   7      852.26      799.68     12.55 o 
   4   7   7      120.89      103.12      5.68 o 
   5   7   7      134.69      132.78      5.58 o 
   6   7   7        8.17       11.84      4.23 o 
   7   7   7       36.61       42.20      8.48 o 
   0   8   7       76.83       84.59      9.06 o 
   1   8   7       52.31       59.33      5.50 o 
   2   8   7      270.27      247.88      6.91 o 
   3   8   7      150.68      126.34      9.59 o 
   0   0   8     1462.58     1772.05      7.06 o 
   1   0   8      690.59      771.42      3.45 o 
   2   0   8     1526.01     1412.01      6.38 o 
   3   0   8     5409.70     5822.94     13.76 o 
   4   0   8      563.05      730.28      5.73 o 
   5   0   8     8168.81     7536.80     18.80 o 
   6   0   8      160.46      261.65      4.79 o 
   7   0   8     1456.43     1465.05     10.25 o 
   8   0   8     1471.24     1343.37     10.90 o 
   9   0   8      323.52      335.91      7.22 o 
  10   0   8      220.33      181.17      6.39 o 
  11   0   8       44.43       65.87      6.07 o 
  12   0   8        8.83       17.71      7.64 o 
  13   0   8       48.15       58.39      7.55 o 
   1   1   8     4030.73     3741.59     16.71 o 
   2   1   8      337.39      345.37      2.43 o 
   3   1   8     3147.13     3410.56     20.35 o 
   4   1   8     2904.19     3152.24     33.86 o 
   5   1   8      718.55      705.73      4.48 o 
   6   1   8      181.53      190.10      3.07 o 
   7   1   8       88.78       75.78      2.94 o 
   8   1   8       27.73       28.26      4.53 o 
   9   1   8       37.58       27.06      4.23 o 
  10   1   8      338.74      347.61      5.89 o 
  11   1   8     1936.28     1947.13      9.03 o 
  12   1   8      393.12      430.13      7.41 o 
  13   1   8       52.98       53.30      3.19 o 
   0   2   8     5561.45     5873.89     31.34 o 
   1   2   8     1466.15     1515.04     13.75 o 
   2   2   8     1008.09     1067.79     14.97 o 
   3   2   8      162.70      187.23      1.94 o 
   4   2   8       21.30        9.85      3.22 o 
   5   2   8     2116.01     2113.41      7.39 o 
   6   2   8      199.32      161.66      5.81 o 
   7   2   8      193.77      178.62      2.93 o 
   8   2   8        0.16       19.33      2.90 o 
   9   2   8       97.65      105.63      3.39 o 
  10   2   8      220.16      241.26      4.14 o 
  11   2   8        9.61       15.09      3.34 o 
  12   2   8        2.25        2.41      3.89 o 
  13   2   8        7.71       10.64      3.04 o 
   1   3   8     7845.00     8619.40     39.39 o 
   2   3   8      593.48      653.28     12.11 o 
   3   3   8      186.18      252.57      4.75 o 
   4   3   8      612.35      623.23      9.45 o 
   5   3   8      209.17      234.18      4.49 o 
   6   3   8      727.40      719.73      7.28 o 
   7   3   8      101.84       70.23      3.22 o 
   8   3   8      631.81      636.24     29.36 o 
   9   3   8      177.32      147.49      4.14 o 
  10   3   8        2.65       11.80      3.77 o 
  11   3   8       18.02       25.27      8.45 o 
  12   3   8       40.02       45.11      4.59 o 
  13   3   8       18.43       12.33      3.79 o 
   0   4   8      345.67      366.43     15.91 o 
   1   4   8      799.27      845.27      4.23 o 
   2   4   8     1352.97     1270.66     22.95 o 
   3   4   8     1407.56     1452.17     16.85 o 
   4   4   8     1276.29     1321.67      7.49 o 
   5   4   8     7337.87     7089.43     14.13 o 
   6   4   8       70.30       74.37      2.78 o 
   7   4   8     1567.03     1477.17      7.14 o 
   8   4   8       95.69       91.92      3.36 o 
   9   4   8       79.56       82.41      5.36 o 
  10   4   8       25.64       31.24      5.67 o 
  11   4   8      246.53      285.04      8.15 o 
  12   4   8        7.13       12.00      6.13 o 
   1   5   8     4517.00     4540.11     33.55 o 
   2   5   8       44.24       43.35      3.73 o 
   3   5   8      226.94      243.19     10.75 o 
   4   5   8      670.84      632.86     14.99 o 
   5   5   8      456.11      478.39     10.19 o 
   6   5   8       90.46       95.01     11.48 o 
   7   5   8       98.82      107.99     14.66 o 
   8   5   8       10.45       15.01      4.28 o 
   9   5   8      313.76      329.49     10.92 o 
  10   5   8        0.05        2.76      4.72 o 
  11   5   8      929.18     1059.45     16.56 o 
   0   6   8       75.63       58.63      4.07 o 
   1   6   8      265.62      253.33      6.43 o 
   2   6   8      432.20      374.67      5.85 o 
   3   6   8        2.70        6.61      3.94 o 
   4   6   8       81.65       84.60      4.26 o 
   5   6   8     1326.45     1294.40      9.80 o 
   6   6   8      103.41      107.40      4.98 o 
   7   6   8      865.19      812.46     24.84 o 
   8   6   8       47.01       76.16      8.42 o 
   9   6   8      325.83      329.31     11.10 o 
   1   7   8       18.59       64.03      4.99 o 
   2   7   8       70.83      145.26     31.69 o 
   3   7   8      946.82      931.22     17.70 o 
   4   7   8      106.41      119.60      8.38 o 
   5   7   8      209.43      203.41      9.08 o 
   6   7   8      262.65      250.14      9.50 o 
   7   7   8       51.13       57.64      8.61 o 
   0   8   8      158.96      162.66      9.75 o 
   1   8   8       23.65       36.63      8.51 o 
   2   8   8      223.71      228.77      9.60 o 
   3   8   8       71.60       76.61      9.20 o 
   1   1   9       15.67       62.76     17.47 o 
   2   1   9     8493.67     8210.06     63.18 o 
   3   1   9     1249.04     1358.79      5.02 o 
   4   1   9      275.67      249.68      3.42 o 
   5   1   9       16.20       30.62      6.76 o 
   6   1   9      418.49      416.04      4.02 o 
   7   1   9       31.17       43.97      4.10 o 
   8   1   9     1742.60     1718.36     31.83 o 
   9   1   9       29.92       25.27      3.56 o 
  10   1   9      101.93      116.38      4.56 o 
  11   1   9      120.95      174.98      4.57 o 
  12   1   9       37.46       37.42      4.45 o 
  13   1   9       12.47       18.33      3.48 o 
   0   2   9      575.27      627.12     19.26 o 
   1   2   9      561.76      757.22     26.94 o 
   2   2   9    12728.67    12570.71     66.36 o 
   3   2   9       38.97       44.82      2.70 o 
   4   2   9     1825.86     1636.45     40.73 o 
   5   2   9     2052.01     2045.84      7.36 o 
   6   2   9       60.11       63.55      2.78 o 
   7   2   9       29.14       28.54      2.95 o 
   8   2   9     4748.97     4609.03     13.51 o 
   9   2   9       46.03       46.14      3.05 o 
  10   2   9      516.90      491.45      5.02 o 
  11   2   9        2.97        1.11      3.49 o 
  12   2   9        0.09       -0.77      3.36 o 
  13   2   9        0.37       -1.88      3.58 o 
   1   3   9     6063.29     6312.41     22.97 o 
   2   3   9    11226.94    10825.86     80.24 o 
   3   3   9     3140.19     3298.83     17.68 o 
   4   3   9     8838.91     8543.51     37.38 o 
   5   3   9      707.31      667.45      3.55 o 
   6   3   9      242.19      253.11      3.76 o 
   7   3   9      674.21      620.33      8.40 o 
   8   3   9     2779.50     2729.67     13.20 o 
   9   3   9        4.27        7.36      3.40 o 
  10   3   9     1082.69     1133.57      8.39 o 
  11   3   9      151.45      153.04      8.57 o 
  12   3   9      299.11      285.29      6.03 o 
   0   4   9       57.73       83.54      3.74 o 
   1   4   9       40.22       64.18      3.87 o 
   2   4   9     4034.61     3775.95     44.11 o 
   3   4   9      791.62      817.36     12.82 o 
   4   4   9     6608.33     6232.63     25.44 o 
   5   4   9      327.58      372.06      8.49 o 
   6   4   9       40.33       46.78      2.71 o 
   7   4   9      356.78      359.83      6.94 o 
   8   4   9      472.19      470.86     13.01 o 
   9   4   9      302.52      320.91     16.48 o 
  10   4   9        9.81       17.98      4.76 o 
  11   4   9       16.35       14.57      5.46 o 
  12   4   9        1.85       -3.58      6.51 o 
   1   5   9     3408.16     3417.83     14.32 o 
   2   5   9        3.83        9.68      2.82 o 
   3   5   9     3439.16     3238.67     21.55 o 
   4   5   9      216.66      213.98      6.61 o 
   5   5   9      379.97      344.45      5.27 o 
   6   5   9       91.69       78.49      4.19 o 
   7   5   9      724.39      694.34     12.66 o 
   8   5   9      242.94      260.17      8.47 o 
   9   5   9       94.04       92.02      7.43 o 
  10   5   9      624.32      645.94     13.07 o 
   0   6   9        0.92       11.16      6.43 o 
   1   6   9      101.06      111.08      3.73 o 
   2   6   9      144.36      153.54      5.56 o 
   3   6   9      476.90      427.64      6.36 o 
   4   6   9      132.62      139.71      7.57 o 
   5   6   9      345.50      370.39      9.97 o 
   6   6   9      808.98      820.04     12.55 o 
   7   6   9       44.95       75.22      8.11 o 
   8   6   9      775.95      789.16     13.05 o 
   9   6   9      381.74      388.56     10.82 o 
   1   7   9       40.23       70.15      6.23 o 
   2   7   9      695.82      693.84     13.29 o 
   3   7   9      653.13      648.18     13.19 o 
   4   7   9      269.32      278.28      9.11 o 
   5   7   9       22.29       20.04      7.56 o 
   6   7   9        2.12       14.85      7.68 o 
   7   7   9       24.51       42.60      7.61 o 
   0   8   9       47.94       59.36      8.09 o 
   1   8   9        0.06        1.29      7.45 o 
   2   8   9        8.04        9.07      7.39 o 
   0   0  10    15020.94    16883.24     24.68 o 
   1   0  10       10.99        6.69      1.33 o 
   2   0  10     1193.40     1102.92      6.31 o 
   3   0  10      479.23      642.64      5.12 o 
   4   0  10      769.49      841.27      6.44 o 
   5   0  10    11959.65    10558.71     22.55 o 
   6   0  10      766.86      618.70      6.64 o 
   7   0  10     7477.96     7178.32     21.92 o 
   8   0  10     2339.81     2484.37     14.24 o 
   9   0  10       45.50       46.02      5.29 o 
  10   0  10      110.56      114.99      6.39 o 
  11   0  10      262.63      251.90      7.81 o 
  12   0  10      169.33      180.72      7.99 o 
  13   0  10      402.20      498.87     16.17 o 
   1   1  10    36985.03    33708.82    974.30 o 
   2   1  10      274.58      240.83     28.40 o 
   3   1  10      180.37      140.55      2.14 o 
   4   1  10        0.53        2.68      1.70 o 
   5   1  10      880.33      943.21      5.24 o 
   6   1  10       30.84       24.51      2.36 o 
   7   1  10     1758.21     1661.61      8.89 o 
   8   1  10      271.16      259.33      9.61 o 
   9   1  10      246.31      232.99     11.56 o 
  10   1  10       75.98       70.17      4.34 o 
  11   1  10     2052.41     1994.48     18.94 o 
  12   1  10      169.70      199.63      4.51 o 
  13   1  10      122.89      154.18      6.97 o 
   0   2  10     4497.72     4992.12     91.82 o 
   1   2  10     1318.80     1461.43     17.71 o 
   2   2  10     2213.33     2450.86     23.12 o 
   3   2  10      527.06      469.74      4.13 o 
   4   2  10       47.44       60.93      2.20 o 
   5   2  10     6097.18     5448.19     38.00 o 
   6   2  10      216.00      179.39      3.36 o 
   7   2  10     1650.19     1624.18     16.71 o 
   8   2  10        6.40       41.58      3.87 o 
   9   2  10        0.01       -2.23      2.71 o 
  10   2  10        1.39        0.75      2.85 o 
  11   2  10       95.92       94.14      3.96 o 
  12   2  10       47.31       44.26      4.46 o 
  13   2  10       91.42       85.47      3.80 o 
   1   3  10      380.59      419.14      6.64 o 
   2   3  10      176.85      263.58      3.96 o 
   3   3  10     2269.76     2188.15     15.36 o 
   4   3  10      913.34     1011.41      3.97 o 
   5   3  10      513.74      539.65      4.27 o 
   6   3  10      273.26      276.07     11.41 o 
   7   3  10      999.31      970.46     13.94 o 
   8   3  10      130.60      164.90      8.09 o 
   9   3  10      579.05      541.42      5.97 o 
  10   3  10      126.57      156.88      8.54 o 
  11   3  10      312.12      340.92     11.24 o 
  12   3  10       17.67       18.60      4.34 o 
   0   4  10       54.45       63.07      3.58 o 
   1   4  10       94.38      117.30     10.61 o 
   2   4  10     1469.58     1515.25     21.66 o 
   3   4  10       36.85       65.15      2.97 o 
   4   4  10      297.09      356.93     11.02 o 
   5   4  10     6220.44     5960.52     46.90 o 
   6   4  10        7.85       14.50      2.48 o 
   7   4  10      308.05      287.75      4.01 o 
   8   4  10      829.83      915.95      7.79 o 
   9   4  10      409.36      459.65      6.36 o 
  10   4  10       21.35       22.44      5.54 o 
  11   4  10      431.01      465.25      9.49 o 
   1   5  10     4756.36     4713.38     15.09 o 
   2   5  10     1678.71     1671.05     45.93 o 
   3   5  10      230.47      228.44      4.17 o 
   4   5  10      429.67      431.43     12.04 o 
   5   5  10      491.56      468.33      5.73 o 
   6   5  10       49.02       42.81      5.63 o 
   7   5  10        5.76        5.09      5.69 o 
   8   5  10      194.77      196.19      8.59 o 
   9   5  10       60.10       63.42      7.87 o 
  10   5  10       26.34       52.45      8.38 o 
   0   6  10       85.88      105.04      7.68 o 
   1   6  10      768.51      726.14     14.07 o 
   2   6  10       16.75       37.33      6.91 o 
   3   6  10        0.88       11.43      5.75 o 
   4   6  10       18.52       33.92      6.63 o 
   5   6  10     2077.01     1848.06     17.39 o 
   6   6  10      457.35      480.69     10.57 o 
   7   6  10      218.86      227.00      8.77 o 
   8   6  10      657.37      682.11     13.12 o 
   9   6  10      280.79      319.05     11.20 o 
   1   7  10     1865.00     1880.71     13.82 o 
   2   7  10      305.50      322.52     10.17 o 
   3   7  10        0.91        2.10      7.05 o 
   4   7  10        1.55        5.25      7.24 o 
   5   7  10        1.87        3.33      6.56 o 
   6   7  10        0.22       11.43      6.81 o 
   0   8  10       37.24       59.42      8.34 o 
   1   8  10       40.19       49.31      8.42 o 
   2   8  10      138.49      127.58      9.83 o 
   1   1  11    10235.90    11109.62     45.23 o 
   2   1  11     6996.32     7254.27     46.18 o 
   3   1  11       17.23       25.95      5.30 o 
   4   1  11      247.26      257.95      3.36 o 
   5   1  11       20.29       26.69      4.45 o 
   6   1  11      151.39      154.88     10.49 o 
   7   1  11      250.65      250.70      4.08 o 
   8   1  11     1875.24     1777.82      8.68 o 
   9   1  11      406.85      380.75      5.21 o 
  10   1  11       63.79       80.66      4.48 o 
  11   1  11      545.55      579.81     13.68 o 
  12   1  11       99.94      129.73      4.05 o 
  13   1  11        3.16        3.53      3.33 o 
   0   2  11      582.89      805.70      6.38 o 
   1   2  11     1304.98     1343.76     14.93 o 
   2   2  11     1990.36     1841.07     31.45 o 
   3   2  11       92.69      129.30      1.91 o 
   4   2  11     5251.93     5079.37     42.22 o 
   5   2  11     5749.78     5774.35     60.31 o 
   6   2  11        0.78        6.06      5.76 o 
   7   2  11      989.08     1011.39     11.68 o 
   8   2  11     4265.57     4148.15     32.98 o 
   9   2  11      113.37      101.14      3.29 o 
  10   2  11        0.14        1.15      3.09 o 
  11   2  11       82.81       83.75      4.00 o 
  12   2  11      102.81       90.70      3.91 o 
  13   2  11       28.28       27.49      4.47 o 
   1   3  11     1180.15     1240.85     15.04 o 
   2   3  11     9647.45     9284.88     68.48 o 
   3   3  11     1578.02     1507.03     19.75 o 
   4   3  11     1279.86     1207.11      9.94 o 
   5   3  11      247.01      293.92      2.70 o 
   6   3  11       41.54       52.45      2.58 o 
   7   3  11       11.67       24.33      7.00 o 
   8   3  11     1930.60     1881.44     12.21 o 
   9   3  11      125.36      146.09      8.11 o 
  10   3  11     1039.27     1101.73      8.32 o 
  11   3  11      580.68      647.60      7.76 o 
  12   3  11      157.22      184.67      5.40 o 
   0   4  11      525.83      653.12      5.90 o 
   1   4  11      248.73      227.60     10.73 o 
   2   4  11      370.14      345.29      4.24 o 
   3   4  11       62.69       58.55      8.21 o 
   4   4  11     3296.47     3259.14     64.86 o 
   5   4  11      270.95      300.63     17.71 o 
   6   4  11      783.30      727.05      6.44 o 
   7   4  11      168.22      182.62      7.92 o 
   8   4  11     1584.32     1505.46     12.25 o 
   9   4  11      274.25      290.32      5.65 o 
  10   4  11       88.81       75.02      6.10 o 
  11   4  11       11.03        8.61      5.25 o 
   1   5  11      728.59      755.14     11.60 o 
   2   5  11     1413.36     1374.77     13.37 o 
   3   5  11      956.04     1052.75     81.25 o 
   4   5  11       35.05       50.35      4.56 o 
   5   5  11       98.53       99.87      4.01 o 
   6   5  11       14.26       17.44      3.57 o 
   7   5  11        1.18        3.31      6.42 o 
   8   5  11      152.17      157.62      7.55 o 
   9   5  11       70.30       71.41      7.21 o 
  10   5  11      336.14      394.00     11.44 o 
   0   6  11     1295.64     1318.25     14.92 o 
   1   6  11       54.78       58.73      5.12 o 
   2   6  11      122.88      110.98      7.52 o 
   3   6  11      686.37      637.75     11.23 o 
   4   6  11        9.21       18.18      6.42 o 
   5   6  11     1365.14     1384.92     15.81 o 
   6   6  11      266.12      296.42      9.09 o 
   7   6  11      134.37      132.10      8.53 o 
   8   6  11       54.52       81.92      7.95 o 
   9   6  11       48.63       44.77      8.04 o 
   1   7  11     1599.15     1637.78     13.20 o 
   2   7  11      127.11      134.57      9.24 o 
   3   7  11      209.61      199.62      9.87 o 
   4   7  11       63.01       62.71      8.64 o 
   5   7  11       52.86       50.68      7.68 o 
   6   7  11      290.50      285.91      9.85 o 
   0   8  11      981.43      922.88     16.14 o 
   1   8  11       35.60       44.68      9.59 o 
   0   0  12      892.29     1023.30      6.81 o 
   1   0  12        8.21        8.35      1.59 o 
   2   0  12      367.70      491.54      4.83 o 
   3   0  12      401.03      361.73      4.55 o 
   4   0  12     2749.12     2690.95     11.29 o 
   5   0  12     5743.23     5605.36     17.29 o 
   6   0  12     1637.35     1564.69     10.05 o 
   7   0  12      844.30      909.56      8.74 o 
   8   0  12     8787.88     8164.58     24.97 o 
   9   0  12     1063.03      997.20     10.37 o 
  10   0  12     1554.30     1429.45     12.65 o 
  11   0  12       13.97       20.05      6.25 o 
  12   0  12        0.58       11.96      6.39 o 
  13   0  12      562.77      560.43      7.83 o 
   1   1  12    12648.38    13448.65     94.87 o 
   2   1  12     2508.16     2563.49     26.66 o 
   3   1  12     3071.26     2948.34     16.47 o 
   4   1  12        5.56       12.84      1.87 o 
   5   1  12      233.58      258.41      3.29 o 
   6   1  12     2457.92     2361.37     17.07 o 
   7   1  12     1092.93     1082.90     10.53 o 
   8   1  12        7.86        7.59      3.29 o 
   9   1  12        1.95        7.92      3.76 o 
  10   1  12      909.68      874.54      7.45 o 
  11   1  12      541.43      572.27     11.87 o 
  12   1  12      917.54      911.21      7.86 o 
  13   1  12       17.35       26.22      3.86 o 
   0   2  12     9122.10     9962.94    166.91 o 
   1   2  12      721.78      647.71      6.48 o 
   2   2  12     2888.03     2890.37     38.82 o 
   3   2  12        1.68        5.17      2.24 o 
   4   2  12      274.05      295.20      3.32 o 
   5   2  12     3411.84     3301.21     10.26 o 
   6   2  12      478.15      486.16      8.67 o 
   7   2  12      124.23      135.33     12.16 o 
   8   2  12      136.33      151.25      4.07 o 
   9   2  12      409.50      400.43      5.36 o 
  10   2  12        9.14        7.67      2.99 o 
  11   2  12        6.38       14.83      3.38 o 
  12   2  12       60.23       60.21      4.57 o 
   1   3  12        5.62        5.89      1.66 o 
   2   3  12     1653.86     1679.35     10.11 o 
   3   3  12      498.59      591.02     24.79 o 
   4   3  12     2414.87     2410.15     66.91 o 
   5   3  12       29.57       22.12      3.63 o 
   6   3  12      824.71      874.36      9.07 o 
   7   3  12      413.26      396.83      4.91 o 
   8   3  12      891.52      904.04      9.42 o 
   9   3  12       83.81       74.41      6.73 o 
  10   3  12      123.65      162.54      4.67 o 
  11   3  12        1.55       14.38      4.01 o 
  12   3  12        0.39        8.24      4.79 o 
   0   4  12      311.98      390.27      5.38 o 
   1   4  12      550.20      565.42     15.90 o 
   2   4  12     4202.95     4245.52    143.68 o 
   3   4  12      816.23      811.63      7.35 o 
   4   4  12      736.33      742.40     44.57 o 
   5   4  12      302.14      310.36      9.27 o 
   6   4  12       96.99      110.66      5.21 o 
   7   4  12        3.82       16.54     13.24 o 
   8   4  12      349.53      376.19      5.85 o 
   9   4  12       79.69       91.80      4.70 o 
  10   4  12      100.04       92.06      5.01 o 
  11   4  12       56.26       47.18      6.78 o 
   1   5  12       89.76       88.08      5.40 o 
   2   5  12      825.04      866.71     10.59 o 
   3   5  12      921.39      949.57     17.03 o 
   4   5  12     1539.56     1480.46      9.08 o 
   5   5  12      161.90      170.06      4.60 o 
   6   5  12        0.84        2.65      3.41 o 
   7   5  12      825.79      794.05     11.69 o 
   8   5  12       50.65       52.87      4.61 o 
   9   5  12      174.78      165.64      9.24 o 
  10   5  12       50.00       69.13      7.88 o 
   0   6  12       67.71       86.14      7.44 o 
   1   6  12     1112.69     1102.69     27.01 o 
   2   6  12      858.59      771.79     12.53 o 
   3   6  12      781.96      716.36     11.80 o 
   4   6  12     1051.06      971.79     13.39 o 
   5   6  12      519.28      542.53     10.82 o 
   6   6  12      111.49      141.70      8.36 o 
   7   6  12       74.08       93.85      7.80 o 
   8   6  12      157.86      182.11      9.61 o 
   1   7  12       29.59       80.16      6.19 o 
   2   7  12        1.30       -0.84      8.48 o 
   3   7  12      494.19      472.04     12.19 o 
   4   7  12      247.98      246.13      9.30 o 
   5   7  12       12.52       11.57      7.60 o 
   6   7  12      455.04      405.50     11.48 o 
   1   1  13     3744.75     4106.62     24.07 o 
   2   1  13      808.66      867.50     10.75 o 
   3   1  13      892.61      884.13      8.02 o 
   4   1  13      676.51      633.40      6.75 o 
   5   1  13        0.52        3.26      2.17 o 
   6   1  13     3180.91     3079.84      9.98 o 
   7   1  13      224.18      204.04      4.98 o 
   8   1  13        6.16        3.57      3.15 o 
   9   1  13      767.76      702.24      6.42 o 
  10   1  13        0.26       13.19      4.16 o 
  11   1  13      655.73      626.67     12.91 o 
  12   1  13      106.93      131.87      4.42 o 
  13   1  13        0.23        5.86      4.25 o 
   0   2  13    14437.79    15390.64     75.49 o 
   1   2  13      435.56      471.03      4.31 o 
   2   2  13     1819.71     1876.82     19.32 o 
   3   2  13      261.45      282.05      2.69 o 
   4   2  13       38.02       38.93      1.97 o 
   5   2  13     4077.39     3861.93     10.55 o 
   6   2  13      473.25      503.24      4.85 o 
   7   2  13     1078.02      997.86      6.66 o 
   8   2  13       90.28       86.50      3.69 o 
   9   2  13      179.33      179.74      7.35 o 
  10   2  13      399.92      393.31      5.79 o 
  11   2  13      646.20      613.33      6.95 o 
  12   2  13      313.61      312.18      6.28 o 
   1   3  13      372.66      329.27     10.76 o 
   2   3  13       11.45       21.25     12.73 o 
   3   3  13      438.58      425.83      4.70 o 
   4   3  13     2328.12     2213.70      9.42 o 
   5   3  13      463.29      456.64      5.14 o 
   6   3  13     8411.80     8232.60     17.27 o 
   7   3  13       94.87      113.27     22.46 o 
   8   3  13      398.44      415.46     16.27 o 
   9   3  13        0.59        3.65      3.64 o 
  10   3  13        8.39       11.50      3.90 o 
  11   3  13      487.14      505.34      6.68 o 
  12   3  13      233.40      243.97      7.80 o 
   0   4  13     8767.46     8247.62    160.79 o 
   1   4  13      767.57      762.99      4.85 o 
   2   4  13      146.62      143.67     21.90 o 
   3   4  13       29.65       42.08      3.74 o 
   4   4  13      134.68      178.91     15.16 o 
   5   4  13      470.87      451.03      5.69 o 
   6   4  13      660.97      659.90     15.72 o 
   7   4  13        2.87        5.95      3.39 o 
   8   4  13       62.62       71.29      4.32 o 
   9   4  13      490.54      492.22     13.96 o 
  10   4  13      169.11      162.13     10.91 o 
  11   4  13       33.87       38.94      4.73 o 
   1   5  13       27.49       39.00      3.96 o 
   2   5  13        0.13       15.95      4.17 o 
   3   5  13      524.50      557.84     34.42 o 
   4   5  13        0.05       14.93      8.46 o 
   5   5  13      320.29      303.82      5.43 o 
   6   5  13      619.91      585.09      6.82 o 
   7   5  13       78.53       88.17      4.71 o 
   8   5  13      110.09      108.83     12.28 o 
   9   5  13       36.03       42.01      7.12 o 
  10   5  13       98.52      129.77      9.67 o 
   0   6  13       90.61       90.92      7.86 o 
   1   6  13        4.17       11.81      4.63 o 
   2   6  13       17.79       16.05      6.98 o 
   3   6  13      200.69      208.96      8.29 o 
   4   6  13      247.56      230.21      8.42 o 
   5   6  13     1671.19     1591.94     16.78 o 
   6   6  13      354.54      355.45      9.90 o 
   7   6  13      272.42      266.89      9.57 o 
   8   6  13      126.26      152.26      8.30 o 
   1   7  13     1642.40     1558.71     17.96 o 
   2   7  13       86.13       67.24      7.68 o 
   3   7  13      438.31      385.36     10.87 o 
   4   7  13      240.06      228.78     10.23 o 
   5   7  13        0.57       -0.26      6.13 o 
   0   0  14       92.18      234.93      4.26 o 
   1   0  14     5935.19     6001.18     76.45 o 
   2   0  14     2245.60     2320.09     12.30 o 
   3   0  14     4937.32     4885.20     15.34 o 
   4   0  14     1143.42     1016.86      7.85 o 
   5   0  14      341.86      298.35      5.21 o 
   6   0  14       19.39       17.44      3.95 o 
   7   0  14     1107.53     1083.06      9.88 o 
   8   0  14     4119.44     3817.55     17.69 o 
   9   0  14      739.85      779.76      9.46 o 
  10   0  14       48.28       49.76      5.43 o 
  12   0  14      262.63      221.45      8.51 o 
  13   0  14      205.89      196.63      6.86 o 
   1   1  14     6728.60     6821.83     62.54 o 
   2   1  14     4897.66     4898.13     15.24 o 
   3   1  14     3982.66     3953.03     24.57 o 
   4   1  14      509.10      535.63     13.45 o 
   5   1  14     1036.15      931.33     30.73 o 
   6   1  14       65.17       68.81      3.14 o 
   7   1  14      913.83      890.32      6.45 o 
   8   1  14      298.06      285.02      4.89 o 
   9   1  14     1122.37     1015.16     14.22 o 
  10   1  14       66.17       84.32      4.66 o 
  11   1  14        6.73       15.52      4.16 o 
  12   1  14      133.13      137.93      5.39 o 
   0   2  14     1333.45     1759.87     34.07 o 
   1   2  14     1295.89     1328.05      7.68 o 
   2   2  14      108.43      129.98      3.85 o 
   3   2  14     1632.76     1654.81     23.49 o 
   4   2  14      395.72      358.00      6.00 o 
   5   2  14      287.99      280.77     11.83 o 
   6   2  14     1235.76     1203.90      6.83 o 
   7   2  14      796.77      740.15      6.03 o 
   8   2  14      319.90      273.62      4.64 o 
   9   2  14      206.97      217.34     12.80 o 
  10   2  14       98.08      101.27      4.66 o 
  11   2  14        0.34        4.08      4.36 o 
  12   2  14       16.88       27.49      4.82 o 
   1   3  14       25.47       56.75      2.46 o 
   2   3  14      116.67      136.68      4.69 o 
   3   3  14       15.22       29.44      6.28 o 
   4   3  14       16.28       57.46      3.55 o 
   5   3  14      449.97      428.12      5.11 o 
   6   3  14        0.01       66.80      7.92 o 
   7   3  14      231.08      268.79      6.94 o 
   8   3  14      885.75      895.01     16.40 o 
   9   3  14       20.95       27.07      5.18 o 
  10   3  14        5.04        8.21      4.06 o 
  11   3  14       99.26      111.66      5.17 o 
  12   3  14        7.76        8.25      5.19 o 
   0   4  14     1034.28     1115.25     45.64 o 
   1   4  14      504.94      528.50      6.06 o 
   2   4  14      696.89      676.30     29.21 o 
   3   4  14     2416.69     2358.01     10.75 o 
   4   4  14      618.50      622.01     29.41 o 
   5   4  14      788.88      804.08      6.98 o 
   6   4  14       98.15      112.20      4.08 o 
   7   4  14       44.84       43.36      5.11 o 
   8   4  14      279.07      278.78     12.25 o 
   9   4  14       93.12       89.17      5.02 o 
  10   4  14        0.83       -0.78      4.30 o 
  11   4  14      121.33      153.00      5.81 o 
   1   5  14      534.69      540.70      5.63 o 
   2   5  14      402.33      414.53     33.80 o 
   3   5  14     1501.68     1455.66     23.98 o 
   4   5  14      227.38      205.86      4.72 o 
   5   5  14        0.07        3.41      4.56 o 
   6   5  14       23.49       38.06      4.39 o 
   7   5  14      724.67      779.82      9.55 o 
   8   5  14      243.03      235.58      5.51 o 
   9   5  14      557.23      626.00     11.30 o 
   0   6  14      535.28      576.13     11.11 o 
   1   6  14       95.25       96.63      8.54 o 
   2   6  14       44.37       45.49      6.94 o 
   3   6  14      289.97      323.69      9.54 o 
   4   6  14      364.98      376.95      9.88 o 
   5   6  14        1.91       45.77      6.63 o 
   6   6  14      101.09      115.89      8.17 o 
   7   6  14        8.09       12.89      6.29 o 
   8   6  14      398.84      352.69     11.21 o 
   1   7  14       21.66       52.60      9.14 o 
   2   7  14      341.92      299.08     10.89 o 
   3   7  14      334.63      328.71     11.55 o 
   4   7  14      204.32      196.74      9.63 o 
   5   7  14      103.62       83.98      8.57 o 
   1   1  15     4139.45     4345.11     50.37 o 
   2   1  15      343.05      368.54      6.58 o 
   3   1  15     1491.35     1510.25     14.89 o 
   4   1  15      767.96      722.79     32.53 o 
   5   1  15        0.26       -1.50      2.45 o 
   6   1  15      689.67      631.91      5.30 o 
   7   1  15      793.83      786.73      8.72 o 
   8   1  15      305.54      288.31     17.32 o 
   9   1  15       51.77       70.65      4.21 o 
  10   1  15       27.52       57.41      4.73 o 
  11   1  15      257.80      249.56      6.58 o 
  12   1  15       10.10        4.94      4.18 o 
   0   2  15    10179.44    10302.87    117.78 o 
   1   2  15       67.10       67.77      2.11 o 
   2   2  15     5802.35     5812.16     38.08 o 
   3   2  15      996.70      961.01     15.68 o 
   4   2  15        4.21       16.67      2.26 o 
   5   2  15     1804.01     1640.44     25.25 o 
   6   2  15       89.15       80.23      3.34 o 
   7   2  15       79.00       83.22      3.61 o 
   8   2  15      493.65      443.46      5.35 o 
   9   2  15      218.37      178.52      4.42 o 
  10   2  15     1287.08     1177.11      8.64 o 
  11   2  15       20.91       18.19      6.51 o 
  12   2  15      440.14      482.20      6.91 o 
   1   3  15     4267.33     4398.62     86.86 o 
   2   3  15      801.59      778.55     13.30 o 
   3   3  15        5.72       69.19     42.00 o 
   4   3  15     7996.36     7638.08     75.11 o 
   5   3  15       78.93       65.83      3.89 o 
   6   3  15     4562.84     4409.27    180.18 o 
   7   3  15     1444.19     1451.00      8.96 o 
   8   3  15      859.45      814.83     10.05 o 
   9   3  15      503.10      505.11      9.06 o 
  10   3  15        0.14       -1.06      5.03 o 
  11   3  15      603.76      574.58      9.85 o 
   0   4  15     5612.09     5326.93     75.65 o 
   1   4  15     2134.94     2241.17     11.43 o 
   2   4  15     4837.34     4641.18    104.93 o 
   3   4  15      159.05      166.60      4.45 o 
   4   4  15     1092.43     1030.63     29.40 o 
   5   4  15     1668.30     1598.88     54.21 o 
   6   4  15       82.65       91.06      6.19 o 
   7   4  15      113.77      124.65      4.38 o 
   8   4  15      128.45      124.49      7.32 o 
   9   4  15      197.20      165.38     16.41 o 
  10   4  15      188.75      193.45      5.63 o 
   1   5  15      736.99      768.77     23.31 o 
   2   5  15      124.81      143.39      4.74 o 
   3   5  15      590.70      648.12     40.79 o 
   4   5  15       41.64       34.41      4.07 o 
   5   5  15       20.16       32.25      4.15 o 
   6   5  15      103.17      107.19      6.15 o 
   7   5  15      451.81      440.59     13.53 o 
   8   5  15      143.36      144.42      5.52 o 
   9   5  15        2.13       12.07      4.69 o 
   0   6  15        4.27       14.80      7.39 o 
   1   6  15        3.80        1.13      4.66 o 
   2   6  15       42.47       35.94      6.69 o 
   3   6  15      219.09      223.74      9.03 o 
   4   6  15      147.66      199.15      8.78 o 
   5   6  15        0.01        1.80      7.15 o 
   6   6  15      474.64      485.18     11.41 o 
   7   6  15       80.25       77.78      8.26 o 
   1   7  15        0.10        7.33      7.26 o 
   2   7  15       15.67       39.86      7.68 o 
   3   7  15      517.90      463.41     11.16 o 
   4   7  15       40.63       45.39      8.96 o 
   5   7  15       51.61       51.17      7.31 o 
   0   0  16    11820.98    13899.98     29.27 o 
   1   0  16     2422.20     2453.79      8.81 o 
   2   0  16     2269.90     2091.39     24.67 o 
   3   0  16      912.02      909.05      7.88 o 
   4   0  16     3533.71     3417.34     14.09 o 
   5   0  16     1449.48     1425.96     10.00 o 
   6   0  16      507.72      492.72      7.05 o 
   7   0  16      574.19      549.39      8.00 o 
   8   0  16        8.54        6.14      4.52 o 
   9   0  16       93.18      109.45      6.36 o 
  10   0  16      805.05      797.95     10.49 o 
  11   0  16      273.52      247.34      8.44 o 
  12   0  16      558.36      559.75     10.16 o 
   1   1  16       39.01       50.48      6.61 o 
   2   1  16     2904.75     2678.05     33.44 o 
   3   1  16       29.71       54.46      2.85 o 
   4   1  16       32.46       34.40      4.03 o 
   5   1  16      309.71      304.87     15.92 o 
   6   1  16     2431.06     2300.42      9.24 o 
   7   1  16     2983.63     2794.52     15.63 o 
   8   1  16     1944.09     1723.14     22.57 o 
   9   1  16     1169.58     1113.71     33.01 o 
  10   1  16     2001.09     1924.88     29.51 o 
  11   1  16      389.22      422.25     11.74 o 
  12   1  16       18.81       15.14      4.02 o 
   0   2  16      144.47      197.56     12.26 o 
   1   2  16        1.07        3.45      1.66 o 
   2   2  16     3912.83     3926.10     28.89 o 
   3   2  16     1450.48     1404.83     21.14 o 
   4   2  16     4501.60     4484.04     24.72 o 
   5   2  16     1453.33     1358.36     19.87 o 
   6   2  16        8.30       12.46      2.98 o 
   7   2  16        4.73        5.68      3.10 o 
   8   2  16       41.08       36.36      3.62 o 
   9   2  16        1.17        3.58      3.85 o 
  10   2  16      106.39       97.61      4.75 o 
  11   2  16        1.84        4.00      5.75 o 
  12   2  16       29.34       32.39      5.11 o 
   1   3  16      396.39      469.73     16.20 o 
   2   3  16       53.80       59.25      3.00 o 
   3   3  16       17.38       24.28      6.92 o 
   4   3  16      893.93      951.13      8.56 o 
   5   3  16      708.65      683.38      6.40 o 
   6   3  16      851.98      929.21     12.03 o 
   7   3  16       77.24       84.79      4.18 o 
   8   3  16      108.42      123.19      6.48 o 
   9   3  16      122.30      124.65      6.86 o 
  10   3  16      253.49      236.45      7.82 o 
  11   3  16        1.77       10.35      6.74 o 
   0   4  16     4193.12     4351.07    133.70 o 
   1   4  16      226.36      239.63      4.26 o 
   2   4  16      376.85      396.93     18.32 o 
   3   4  16      314.09      307.96      5.16 o 
   4   4  16        6.96       14.37      5.61 o 
   5   4  16     1146.83     1145.44     18.71 o 
   6   4  16      150.81      156.19      4.97 o 
   7   4  16      755.33      753.74      7.63 o 
   8   4  16      490.47      488.05      6.78 o 
   9   4  16       83.75       93.24      5.27 o 
  10   4  16      255.69      302.19      6.43 o 
   1   5  16       79.19       77.73      3.16 o 
   2   5  16      823.35      864.83     19.89 o 
   3   5  16      261.24      242.19      5.20 o 
   4   5  16      188.72      204.01      5.16 o 
   5   5  16        3.92        7.15      4.30 o 
   6   5  16     1384.05     1362.79     41.31 o 
   7   5  16      466.42      473.57      7.00 o 
   8   5  16       34.32       24.47      5.00 o 
   9   5  16      269.66      279.24      6.50 o 
   0   6  16      883.30      890.68      8.99 o 
   1   6  16       67.96       63.53      5.15 o 
   2   6  16       60.73       44.44      7.42 o 
   3   6  16      118.77      136.83      7.95 o 
   4   6  16     1431.91     1299.13     14.81 o 
   5   6  16        0.32       -1.25      7.13 o 
   6   6  16       12.37       13.26      6.87 o 
   7   6  16       63.03       73.37      8.26 o 
   1   7  16      206.93      217.39     10.68 o 
   2   7  16      833.08      734.90     13.73 o 
   3   7  16      250.37      275.97     10.84 o 
   4   7  16       27.26       16.13      7.14 o 
   1   1  17      422.62      533.19     14.16 o 
   2   1  17      116.37      168.78      4.08 o 
   3   1  17     3258.01     3359.54     29.50 o 
   4   1  17       40.29       40.93      2.95 o 
   5   1  17       22.19       21.14      2.97 o 
   6   1  17        1.28       27.41      3.53 o 
   7   1  17     1696.75     1577.90      9.21 o 
   8   1  17       99.23      119.13      9.59 o 
   9   1  17      716.34      685.75      6.76 o 
  10   1  17      169.46      181.37     11.27 o 
  11   1  17       13.88       22.75      4.64 o 
  12   1  17        8.28       13.60      4.18 o 
   0   2  17     1439.83     1722.42     20.74 o 
   1   2  17     2058.74     2089.49     16.25 o 
   2   2  17      833.79      882.25      9.88 o 
   3   2  17     6777.01     6752.22     15.50 o 
   4   2  17       22.61       40.00      2.58 o 
   5   2  17      429.69      385.34      3.74 o 
   6   2  17      212.86      204.97      3.94 o 
   7   2  17       11.99       18.78      3.31 o 
   8   2  17      144.40      150.81      5.91 o 
   9   2  17      673.72      638.50      6.76 o 
  10   2  17      181.80      183.53      8.42 o 
  11   2  17      124.94      107.07      5.34 o 
   1   3  17      221.55      243.76     12.91 o 
   2   3  17       82.11       90.47      3.67 o 
   3   3  17     4228.01     4025.71     61.07 o 
   4   3  17      531.01      553.63     33.94 o 
   5   3  17      104.90      113.00      4.16 o 
   6   3  17      211.45      271.23     32.56 o 
   7   3  17     1411.99     1453.98     38.94 o 
   8   3  17       93.21       68.26      3.99 o 
   9   3  17      356.95      326.78      7.78 o 
  10   3  17      121.89      103.10      7.06 o 
  11   3  17      292.38      272.26      8.02 o 
   0   4  17       38.77      112.92     30.37 o 
   1   4  17      738.05      736.83     16.62 o 
   2   4  17       21.64       20.44      3.64 o 
   3   4  17      488.73      482.44      5.98 o 
   4   4  17       11.13        4.65      3.70 o 
   5   4  17     1119.37     1120.97     39.92 o 
   6   4  17      368.88      344.93     11.14 o 
   7   4  17      348.63      387.27      6.11 o 
   8   4  17        9.98       14.15      7.14 o 
   9   4  17      260.15      237.53      5.79 o 
  10   4  17       32.56       54.28      6.45 o 
   1   5  17      565.16      633.93      5.15 o 
   2   5  17       97.64      112.67     12.83 o 
   3   5  17      157.33      131.03      4.50 o 
   4   5  17      222.86      239.12     21.07 o 
   5   5  17       37.60       29.87      5.12 o 
   6   5  17      131.08      184.68     28.94 o 
   7   5  17       50.27       62.74      6.27 o 
   8   5  17      324.03      294.96      6.52 o 
   9   5  17       11.86        8.46      5.03 o 
   0   6  17      125.17      141.00      7.34 o 
   1   6  17      301.92      283.05      5.39 o 
   2   6  17      627.87      570.31     11.36 o 
   3   6  17      854.94      829.54     13.42 o 
   4   6  17      211.86      240.36      9.32 o 
   5   6  17      233.67      208.00      8.29 o 
   6   6  17        5.06        4.47      6.94 o 
   7   6  17      397.28      365.80     10.17 o 
   1   7  17      581.82      571.50     12.88 o 
   2   7  17        4.15       30.11      7.78 o 
   3   7  17     1118.82     1075.32     15.85 o 
   0   0  18    10403.30    11181.73     27.84 o 
   1   0  18      458.55      460.06      5.53 o 
   2   0  18      264.52      240.16      3.89 o 
   3   0  18      837.10      806.41      8.05 o 
   4   0  18     4137.28     3971.35     16.33 o 
   5   0  18     2725.70     2416.41     13.20 o 
   6   0  18     1961.52     1769.92     12.18 o 
   7   0  18     1028.71      931.19      9.61 o 
   8   0  18       81.59       70.51      5.53 o 
   9   0  18       45.69       59.32      5.95 o 
  10   0  18     3239.88     3160.38     18.72 o 
  11   0  18      479.61      566.71     10.27 o 
  12   0  18      793.13      834.03     11.64 o 
   1   1  18     3111.34     3349.51     22.48 o 
   2   1  18      895.57      917.25     11.35 o 
   3   1  18     1895.99     2006.80      8.46 o 
   4   1  18     4063.87     3861.78     32.96 o 
   5   1  18      990.45      913.79      9.73 o 
   6   1  18     3700.54     3556.68     12.97 o 
   7   1  18       23.61       35.98      3.61 o 
   8   1  18      156.01      139.28      5.35 o 
   9   1  18       16.45       22.15      4.31 o 
  10   1  18      372.56      343.54      6.02 o 
  11   1  18        0.51        0.65      4.40 o 
  12   1  18       73.07       59.01      6.60 o 
   0   2  18       15.48       74.60      6.28 o 
   1   2  18      917.65      968.09      9.23 o 
   2   2  18        8.87       12.04      2.75 o 
   3   2  18      388.45      443.36      4.88 o 
   4   2  18     1107.02     1068.01      7.62 o 
   5   2  18      497.37      486.12      7.40 o 
   6   2  18      179.87      176.34      3.98 o 
   7   2  18      615.07      588.40      5.82 o 
   8   2  18      365.40      330.86      5.16 o 
   9   2  18      120.99      135.05      4.77 o 
  10   2  18       68.74       71.59      4.57 o 
  11   2  18       60.31       76.18      4.62 o 
   1   3  18     1965.36     2249.60     11.47 o 
   2   3  18      425.41      395.10      4.52 o 
   3   3  18        6.15       49.67     12.78 o 
   4   3  18        9.17       18.97      5.70 o 
   5   3  18      215.78      205.64      4.60 o 
   6   3  18      810.56      777.74     12.76 o 
   7   3  18        0.58       16.65      4.04 o 
   8   3  18      119.62      106.91      4.54 o 
   9   3  18        2.71       10.73      4.28 o 
  10   3  18        1.73        2.51      5.49 o 
  11   3  18        2.08        2.41      6.77 o 
   0   4  18     3249.44     3404.79    198.32 o 
   1   4  18      232.72      238.99      5.07 o 
   2   4  18        0.44       11.06      7.55 o 
   3   4  18       22.56       30.16      3.97 o 
   4   4  18      220.04      211.69      7.03 o 
   5   4  18      144.90      144.67      9.65 o 
   6   4  18        0.81        4.02      4.16 o 
   7   4  18        0.13        4.48      3.90 o 
   8   4  18       13.53        4.43      4.64 o 
   9   4  18       18.76       30.83      4.99 o 
  10   4  18      471.26      489.99     16.88 o 
   1   5  18       29.54       42.27      4.42 o 
   2   5  18      141.00      152.44     22.45 o 
   3   5  18      233.67      243.68     13.10 o 
   4   5  18      930.44      907.84     48.32 o 
   5   5  18        5.93       18.69      4.61 o 
   6   5  18     2683.50     2511.71     34.98 o 
   7   5  18        4.17        4.31      6.75 o 
   8   5  18       18.29       18.50      6.23 o 
   0   6  18     2106.75     2014.39     31.88 o 
   1   6  18       39.11       40.13      5.57 o 
   2   6  18       26.63       35.13      5.22 o 
   3   6  18        6.26       17.84      7.90 o 
   4   6  18      513.51      515.32     11.44 o 
   5   6  18       44.45       40.61      7.04 o 
   6   6  18       63.39       78.02      8.25 o 
   1   7  18       27.58       37.25      8.91 o 
   2   7  18      444.65      481.70     12.76 o 
   1   1  19     1848.65     2037.24     10.56 o 
   2   1  19       34.50       36.57      2.73 o 
   3   1  19     2734.79     2764.49     17.21 o 
   4   1  19      345.56      311.92     12.89 o 
   5   1  19      963.23      926.86     15.77 o 
   6   1  19      611.75      579.23      5.72 o 
   7   1  19      455.43      416.88      5.28 o 
   8   1  19        9.79        6.33      3.89 o 
   9   1  19      882.15      817.44      8.49 o 
  10   1  19       12.03       11.60      4.20 o 
  11   1  19        0.57        3.98      4.03 o 
   0   2  19     5549.88     6391.13     25.66 o 
   1   2  19     1898.27     1975.62     42.40 o 
   2   2  19     1642.48     1583.93     14.49 o 
   3   2  19     3306.79     3235.82     20.14 o 
   4   2  19     1270.58     1228.05      7.25 o 
   5   2  19      190.63      191.99      4.95 o 
   6   2  19       95.10       88.19      5.81 o 
   7   2  19     1172.71     1099.71      7.58 o 
   8   2  19        1.68        0.95      3.83 o 
   9   2  19      928.82      922.14     33.77 o 
  10   2  19      118.89      108.41      4.74 o 
  11   2  19        0.41        0.11      4.33 o 
   1   3  19      590.43      633.99      7.11 o 
   2   3  19      454.41      424.60      6.29 o 
   3   3  19     6153.73     5970.34     24.35 o 
   4   3  19      710.87      637.54      6.47 o 
   5   3  19     1379.15     1352.08     25.22 o 
   6   3  19     1304.47     1186.11      8.61 o 
   7   3  19      953.44      884.66     15.09 o 
   8   3  19      186.98      179.63     10.89 o 
   9   3  19      230.41      205.49     21.73 o 
  10   3  19       44.04       50.78      6.99 o 
   0   4  19     1951.12     1927.03     46.98 o 
   1   4  19      846.95      871.56     19.15 o 
   2   4  19      990.47      923.43     11.06 o 
   3   4  19     1291.27     1247.84     55.01 o 
   4   4  19       47.65       50.92     10.66 o 
   5   4  19       57.94       49.94      4.31 o 
   6   4  19       53.65       49.08      4.54 o 
   7   4  19       46.20       36.59      4.44 o 
   8   4  19       19.21       13.04      5.43 o 
   9   4  19      674.60      736.40      8.76 o 
   1   5  19      322.92      312.69      5.96 o 
   2   5  19        1.33        4.72      5.90 o 
   3   5  19      474.15      455.81     15.93 o 
   4   5  19       34.06       26.87      4.59 o 
   5   5  19      329.54      349.62      6.60 o 
   6   5  19        0.74       53.14      6.32 o 
   7   5  19        3.82       10.09      4.97 o 
   8   5  19       30.82       23.33      4.66 o 
   0   6  19       91.11      160.53     15.03 o 
   1   6  19       18.85       19.42      6.24 o 
   2   6  19       90.41       87.87      5.52 o 
   3   6  19      121.11      150.08     16.48 o 
   4   6  19       28.02       44.36      5.25 o 
   5   6  19       64.90       63.93      7.99 o 
   6   6  19        4.48       -4.31      7.51 o 
   0   0  20    15365.46    17111.60     38.08 o 
   1   0  20       10.11        8.92      3.20 o 
   2   0  20     1343.37     1251.73      7.65 o 
   3   0  20     7033.90     6470.25     22.16 o 
   4   0  20       68.20       56.95      5.02 o 
   5   0  20      558.65      563.61      7.71 o 
   6   0  20     1395.21     1400.99     11.38 o 
   7   0  20       31.97       29.21      4.94 o 
   8   0  20      151.42      139.21      6.35 o 
   9   0  20      437.17      399.50      8.64 o 
  10   0  20      647.83      598.02     10.05 o 
  11   0  20        4.81       20.11      6.43 o 
   1   1  20       97.64      103.66      2.63 o 
   2   1  20      241.79      251.32      5.01 o 
   3   1  20     1749.22     1661.82     12.23 o 
   4   1  20      192.52      169.46      4.38 o 
   5   1  20      972.18      886.86     13.96 o 
   6   1  20     2329.56     2149.34      9.77 o 
   7   1  20     1180.28     1068.86     19.88 o 
   8   1  20      215.37      216.37      4.93 o 
   9   1  20     1121.81     1060.27     28.35 o 
  10   1  20       87.43       91.26      8.33 o 
  11   1  20      132.13      137.16      9.36 o 
   0   2  20      340.96      508.88      9.92 o 
   1   2  20       65.27       83.98      4.68 o 
   2   2  20      135.23      135.87     15.68 o 
   3   2  20     1276.98     1197.51      7.44 o 
   4   2  20       17.72       23.39      4.55 o 
   5   2  20      440.54      426.12     15.27 o 
   6   2  20      173.73      201.69      7.10 o 
   7   2  20       14.20       13.62      3.65 o 
   8   2  20      310.01      277.18     12.83 o 
   9   2  20      232.38      237.81      8.14 o 
  10   2  20        0.09       11.09      4.15 o 
  11   2  20       82.34       98.80      6.88 o 
   1   3  20       40.55       68.68      4.79 o 
   2   3  20      165.40      176.94      8.49 o 
   3   3  20        9.18       47.17      6.89 o 
   4   3  20       58.47       64.65      6.22 o 
   5   3  20       14.70        9.72      5.97 o 
   6   3  20       21.89       56.13      7.06 o 
   7   3  20      106.24      113.11      7.05 o 
   8   3  20        0.15        5.47      5.69 o 
   9   3  20       82.21       72.61      6.84 o 
  10   3  20       63.15       83.05      6.25 o 
   0   4  20      905.58      986.05     13.10 o 
   1   4  20      508.68      530.97      8.27 o 
   2   4  20      211.09      221.16      8.01 o 
   3   4  20     1787.57     1978.20     16.29 o 
   4   4  20       54.33       61.75      6.52 o 
   5   4  20      107.20      112.52      4.88 o 
   6   4  20       98.07       95.15      4.76 o 
   7   4  20      322.80      319.17      6.18 o 
   8   4  20        0.04       -4.66      4.66 o 
   9   4  20       51.32       72.20      8.50 o 
   1   5  20      182.05      186.92      5.81 o 
   2   5  20      292.51      296.57     31.26 o 
   3   5  20      201.73      248.44     25.35 o 
   4   5  20      748.28      696.68      7.92 o 
   5   5  20       33.42       43.98      5.09 o 
   6   5  20      862.94      784.97      8.49 o 
   7   5  20      269.38      276.79      6.51 o 
   0   6  20     1571.80     1486.77     11.81 o 
   1   6  20      156.94      161.87      6.16 o 
   2   6  20      256.71      219.16      6.66 o 
   3   6  20       49.28       55.85      5.34 o 
   4   6  20      135.80      147.76      5.97 o 
   5   6  20        2.72        2.10      5.13 o 
   1   1  21        1.66       39.21      9.42 o 
   2   1  21       55.10       70.39      3.79 o 
   3   1  21        7.16       20.94      7.70 o 
   4   1  21      145.90      154.92      4.52 o 
   5   1  21       12.77       29.28      3.67 o 
   6   1  21     1061.75      996.18     16.61 o 
   7   1  21       42.76       55.91      5.88 o 
   8   1  21       41.40       30.08      3.97 o 
   9   1  21      125.28      119.11      4.80 o 
  10   1  21       84.17       72.48      4.90 o 
  11   1  21       28.87       24.72      4.94 o 
   0   2  21     5267.24     5947.47     25.73 o 
   1   2  21     1455.79     1566.57     10.03 o 
   2   2  21       29.52       32.58      4.49 o 
   3   2  21     1287.64     1232.06     12.05 o 
   4   2  21      339.69      334.95      8.14 o 
   5   2  21      298.58      298.98      4.83 o 
   6   2  21      468.98      453.22      5.57 o 
   7   2  21       30.64       23.25      3.73 o 
   8   2  21      113.42      120.59      4.52 o 
   9   2  21     1037.52      968.00     23.12 o 
  10   2  21     1025.94      989.62     29.82 o 
   1   3  21       91.32      107.85      5.60 o 
   2   3  21        3.63       11.49      4.52 o 
   3   3  21     1647.58     1636.29     14.63 o 
   4   3  21     1616.32     1495.54     13.87 o 
   5   3  21      194.48      173.42      7.50 o 
   6   3  21     2781.76     2644.69     18.09 o 
   7   3  21      236.66      196.07      7.42 o 
   8   3  21        8.99        5.40      6.38 o 
   9   3  21       15.92       19.03      6.27 o 
  10   3  21      232.75      235.62      8.87 o 
   0   4  21      478.00      475.90     10.39 o 
   1   4  21       61.30       59.02     10.08 o 
   2   4  21        0.05       75.09      6.64 o 
   3   4  21      664.26      746.73     11.30 o 
   4   4  21      671.23      703.06     11.03 o 
   5   4  21       32.96       49.46      7.24 o 
   6   4  21       26.77       20.30      5.94 o 
   7   4  21      110.87      108.66      7.06 o 
   8   4  21        0.01       -7.33      7.33 o 
   1   5  21      164.29      168.94      7.62 o 
   2   5  21      344.45      427.96     10.29 o 
   3   5  21      981.82     1025.93     13.59 o 
   4   5  21      228.51      275.27      9.00 o 
   5   5  21      500.58      488.03     10.36 o 
   6   5  21      149.45      171.73      7.92 o 
   7   5  21       19.62       42.71      6.69 o 
   0   6  21     1709.04     1905.90     19.26 o 
   1   6  21       16.87       19.23      7.58 o 
   2   6  21      520.16      579.38     11.67 o 
   3   6  21       22.56       26.33      8.05 o 
   4   6  21       83.26       89.33      6.08 o 
   0   0  22       60.49      146.78      6.79 o 
   1   0  22      945.89      964.40     30.71 o 
   2   0  22     2489.04     2513.83     14.65 o 
   3   0  22      179.30      197.16      6.72 o 
   4   0  22     3007.30     3052.21     16.89 o 
   5   0  22     2785.34     2389.58     15.23 o 
   6   0  22      790.05      654.80      9.10 o 
   7   0  22       10.77        6.31      5.05 o 
   8   0  22      644.75      575.28      9.59 o 
   9   0  22        3.92       -3.85      6.47 o 
  10   0  22        8.48        7.00      5.51 o 
   1   1  22      929.56     1031.96     17.19 o 
   2   1  22     1489.05     1480.20     13.81 o 
   3   1  22       98.25       93.81      3.98 o 
   4   1  22      586.03      577.95      6.03 o 
   5   1  22      207.04      212.48      4.60 o 
   6   1  22       62.46       63.21     10.86 o 
   7   1  22     1266.78     1168.34     10.90 o 
   8   1  22      253.94      230.68      5.00 o 
   9   1  22      711.59      691.55     10.68 o 
  10   1  22      185.62      175.64      5.65 o 
   0   2  22       46.91      182.41      8.61 o 
   1   2  22      342.67      341.22      6.17 o 
   2   2  22      172.80      160.82      5.15 o 
   3   2  22       26.11       35.50      6.56 o 
   4   2  22      189.41      194.81      7.29 o 
   5   2  22      561.29      547.84      9.51 o 
   6   2  22       22.70       34.30      6.68 o 
   7   2  22      143.50      149.75      5.00 o 
   8   2  22       12.31       15.26      3.99 o 
   9   2  22       37.01       37.56      4.09 o 
  10   2  22       12.83       39.36      5.00 o 
   1   3  22     1492.00     1748.85     38.26 o 
   2   3  22       18.91       23.73      5.05 o 
   3   3  22     2148.12     2429.76     18.29 o 
   4   3  22       59.49       74.67      7.30 o 
   5   3  22      128.40      137.83      8.02 o 
   6   3  22      136.53      158.40      7.56 o 
   7   3  22        1.84       -3.45      6.40 o 
   8   3  22        0.18       -2.08      6.05 o 
   9   3  22      136.54      122.76      7.95 o 
   0   4  22       10.24       12.88      7.36 o 
   1   4  22       96.60      119.11      5.92 o 
   2   4  22       27.13       51.31      7.27 o 
   3   4  22     2353.99     2405.07     18.21 o 
   4   4  22      255.01      295.86      9.10 o 
   5   4  22      532.65      539.13     10.58 o 
   6   4  22       17.43       19.58      6.99 o 
   7   4  22      283.97      257.51      9.16 o 
   8   4  22      292.24      254.95      8.68 o 
   1   5  22      199.20      195.07      9.70 o 
   2   5  22     1111.20     1178.51     15.21 o 
   3   5  22     2141.97     2232.17     19.39 o 
   4   5  22        0.50        2.82      7.81 o 
   5   5  22       15.74       20.14      7.17 o 
   6   5  22       11.63       18.06      6.55 o 
   0   6  22       91.61      158.15     10.51 o 
   1   6  22      374.03      421.33     12.06 o 
   2   6  22       76.04       91.04      9.00 o 
   3   6  22      294.82      309.64     10.67 o 
   1   1  23     1420.20     1605.57     15.91 o 
   2   1  23       16.73       63.46      3.74 o 
   3   1  23       29.07       35.59      3.92 o 
   4   1  23        0.66       -2.80      3.58 o 
   5   1  23      528.68      474.85      5.91 o 
   6   1  23      459.54      481.64      9.76 o 
   7   1  23      120.15      128.58      4.78 o 
   8   1  23        0.97        9.19      3.89 o 
   9   1  23      312.62      290.11      5.60 o 
  10   1  23       69.68       77.17      5.54 o 
   0   2  23     3158.54     3571.34     21.07 o 
   1   2  23      137.59      161.69      5.64 o 
   2   2  23       50.52       39.36      4.71 o 
   3   2  23     1119.56     1095.59     12.35 o 
   4   2  23      640.82      585.23     10.20 o 
   5   2  23     3243.13     3062.85     19.07 o 
   6   2  23       19.34       28.21      6.24 o 
   7   2  23      735.50      707.44     10.89 o 
   8   2  23      136.93      131.84      7.58 o 
   9   2  23       17.94       19.53      6.69 o 
   1   3  23     2022.98     2181.39     22.95 o 
   2   3  23      743.80      727.33     15.42 o 
   3   3  23       66.74       87.25      7.93 o 
   4   3  23      396.40      355.00      9.31 o 
   5   3  23      179.02      155.32      7.39 o 
   6   3  23     1267.06     1199.27     13.67 o 
   7   3  23      174.30      175.96      8.08 o 
   8   3  23       31.84       22.06      6.71 o 
   9   3  23      201.98      190.76      8.31 o 
   0   4  23       75.94       88.34      8.27 o 
   1   4  23       54.38       55.98      5.35 o 
   2   4  23        9.53       33.08      7.78 o 
   3   4  23        9.47       44.38      7.37 o 
   4   4  23      441.80      498.89     10.98 o 
   5   4  23      848.85      740.43     11.82 o 
   6   4  23       24.07       37.57      7.60 o 
   7   4  23      403.62      375.68     10.49 o 
   8   4  23      179.75      174.63      9.15 o 
   1   5  23       98.41       79.64      6.74 o 
   2   5  23      328.80      346.18     11.24 o 
   3   5  23       22.13       69.38      9.39 o 
   4   5  23      143.00      144.90      9.42 o 
   5   5  23       99.92      110.59      7.86 o 
   6   5  23       61.90       61.34      7.31 o 
   0   6  23      462.81      487.97     12.11 o 
   1   6  23       79.18       92.30      9.87 o 
   2   6  23      222.93      250.65     10.87 o 
   0   0  24     6136.33     6475.80     26.16 o 
   1   0  24      653.62      705.68      7.41 o 
   2   0  24     3588.04     3623.93     47.40 o 
   3   0  24      593.50      604.49      9.65 o 
   4   0  24     4826.04     4740.80     21.91 o 
   5   0  24     2653.38     2323.39     16.02 o 
   6   0  24        0.15        6.53      5.03 o 
   7   0  24      292.95      235.23      6.93 o 
   8   0  24     1160.15      955.08     11.55 o 
   9   0  24      276.00      276.13      8.35 o 
  10   0  24      129.13      110.10      7.29 o 
   1   1  24     1670.79     1680.87     14.00 o 
   2   1  24     2000.67     1908.24      8.60 o 
   3   1  24        5.77       10.88      3.69 o 
   4   1  24      162.15      145.50      4.66 o 
   5   1  24       31.60       25.22      4.19 o 
   6   1  24      922.77      818.10      9.25 o 
   7   1  24      244.19      227.75      5.10 o 
   8   1  24      720.83      686.53     22.10 o 
   9   1  24       58.45       58.93      4.61 o 
   0   2  24      330.18      481.64     10.31 o 
   1   2  24        9.37        6.68      4.74 o 
   2   2  24      201.86      217.33      5.84 o 
   3   2  24        0.43        3.35      6.21 o 
   4   2  24      645.03      643.11     10.52 o 
   5   2  24      102.03      104.94      7.22 o 
   6   2  24      423.04      435.31      9.66 o 
   7   2  24      218.61      207.91      8.14 o 
   8   2  24        0.71       23.54      7.40 o 
   9   2  24       58.20       70.91      7.67 o 
   1   3  24       75.93       88.13      6.39 o 
   2   3  24       19.08       51.77      9.21 o 
   3   3  24       58.68       69.13      7.36 o 
   4   3  24      484.17      476.13     10.10 o 
   5   3  24       19.19       21.67      6.63 o 
   6   3  24       53.43       68.58      6.75 o 
   7   3  24        0.03        3.63      6.04 o 
   8   3  24       59.00       72.68      7.70 o 
   0   4  24      222.39      240.25      9.90 o 
   1   4  24       83.21       70.26      5.69 o 
   2   4  24      404.25      415.33     11.18 o 
   3   4  24      319.11      311.84      9.42 o 
   4   4  24       94.36       89.67      8.13 o 
   5   4  24      123.37      155.18      8.19 o 
   6   4  24      653.65      677.18     11.92 o 
   7   4  24       17.54       47.91      7.14 o 
   1   5  24      327.57      344.63     17.98 o 
   2   5  24      990.00      968.51     14.41 o 
   3   5  24      430.15      496.69     12.13 o 
   4   5  24      684.27      632.06     13.05 o 
   5   5  24       16.36       18.33      6.88 o 
   1   1  25     1483.89     1604.15      9.37 o 
   2   1  25      187.04      221.60      4.32 o 
   3   1  25      545.67      518.86      6.35 o 
   4   1  25      205.07      191.72      4.93 o 
   5   1  25      112.41       98.56      4.63 o 
   6   1  25       86.68       90.53      4.72 o 
   7   1  25       15.23       23.24     10.45 o 
   8   1  25       10.91       17.74      4.32 o 
   9   1  25      457.29      384.81      6.25 o 
   0   2  25     1910.16     2076.26     17.38 o 
   1   2  25        0.00        2.59      8.66 o 
   2   2  25       12.26        8.36      4.66 o 
   3   2  25      833.06      789.26     11.91 o 
   4   2  25       26.68       26.23      6.32 o 
   5   2  25     1436.15     1314.91     14.34 o 
   6   2  25      726.58      632.46     10.90 o 
   7   2  25     1353.68     1210.60     14.07 o 
   8   2  25     1259.10     1151.90     13.46 o 
   1   3  25     1409.80     1370.98     14.04 o 
   2   3  25     1615.30     1649.25     16.24 o 
   3   3  25      375.72      344.63      9.45 o 
   4   3  25       73.02       71.74      6.86 o 
   5   3  25       89.00       77.73      7.89 o 
   6   3  25      290.03      260.35      9.17 o 
   7   3  25        0.02       -0.59      7.35 o 
   8   3  25      221.91      198.86      8.60 o 
   0   4  25     1196.28     1331.46     16.75 o 
   1   4  25       38.12       35.95      6.93 o 
   2   4  25      281.34      332.40     10.07 o 
   3   4  25      119.38      119.97      8.09 o 
   4   4  25        3.10       19.80      7.56 o 
   5   4  25      532.08      450.75     10.30 o 
   6   4  25      114.17      128.93      7.79 o 
   1   5  25      204.11      194.48     11.51 o 
   2   5  25        0.75       10.19      9.55 o 
   3   5  25       27.67       39.06      9.03 o 
   4   5  25      221.42      233.51     10.83 o 
   0   0  26      401.22      427.97      9.23 o 
   1   0  26      360.40      398.24     18.18 o 
   2   0  26        3.48       20.72      6.13 o 
   3   0  26      227.71      201.24      7.80 o 
   4   0  26      140.54      130.60      6.73 o 
   5   0  26     1203.58     1084.65     12.03 o 
   6   0  26      522.29      491.03      9.63 o 
   7   0  26       57.68       75.24      6.83 o 
   8   0  26      242.57      222.47      8.04 o 
   9   0  26      659.16      557.57      9.88 o 
   1   1  26      825.72      939.87     17.85 o 
   2   1  26       60.91       75.12      4.23 o 
   3   1  26      688.37      644.96      7.74 o 
   4   1  26      459.84      386.27      6.18 o 
   5   1  26      311.86      286.44     15.57 o 
   6   1  26      195.32      179.37      8.74 o 
   7   1  26       31.01       16.79      4.63 o 
   8   1  26       77.71       60.94      4.30 o 
   0   2  26      334.91      373.64      9.78 o 
   1   2  26       17.50       19.24      5.36 o 
   2   2  26       20.51       29.95     11.11 o 
   3   2  26      174.67      186.36      8.52 o 
   4   2  26       10.95       27.19      7.72 o 
   5   2  26        5.47       16.79      7.08 o 
   6   2  26      105.36      111.72      8.68 o 
   7   2  26       86.72       78.31      7.44 o 
   8   2  26        0.49       41.46      8.50 o 
   1   3  26      538.87      645.64      9.69 o 
   2   3  26      127.46      163.93      8.82 o 
   3   3  26      187.17      177.32      8.11 o 
   4   3  26       20.95       14.62      6.99 o 
   5   3  26      173.11      146.71      8.40 o 
   6   3  26       97.49       93.47      8.34 o 
   7   3  26      237.71      202.07      8.65 o 
   0   4  26      170.23      197.26     10.66 o 
   1   4  26       22.09       14.73      5.55 o 
   2   4  26       16.23       18.00      7.87 o 
   3   4  26      600.81      589.38     11.55 o 
   4   4  26        0.67        5.80      7.89 o 
   5   4  26     1704.91     1780.46     17.97 o 
   6   4  26       58.03       54.23      7.89 o 
   1   5  26     2073.18     2231.88     21.81 o 
   2   5  26        2.86        1.34      9.29 o 
   3   5  26        7.58       -3.82      9.75 o 
   1   1  27        0.25       55.21      4.39 o 
   2   1  27      404.32      448.57     12.13 o 
   3   1  27       23.75       35.58      4.50 o 
   4   1  27       29.10       38.36      4.62 o 
   5   1  27        9.01       17.50      4.35 o 
   6   1  27       11.29        4.01      4.41 o 
   7   1  27        4.08        2.42      4.38 o 
   8   1  27       19.12       24.18      4.71 o 
   0   2  27       18.58       18.97      6.72 o 
   1   2  27       10.08       18.85     11.36 o 
   2   2  27      643.10      717.04      8.57 o 
   3   2  27       91.82       94.83      7.72 o 
   4   2  27     1467.96     1411.09     15.20 o 
   5   2  27      438.29      409.90     10.15 o 
   6   2  27      237.79      225.35      8.70 o 
   7   2  27       99.65       86.09      8.35 o 
   1   3  27       61.25       86.44      6.25 o 
   2   3  27     2292.52     2479.90     20.81 o 
   3   3  27      125.54      109.12      7.60 o 
   4   3  27       97.06      104.12      8.42 o 
   5   3  27       20.03       25.93      6.62 o 
   6   3  27       58.72       49.14      6.77 o 
   0   4  27      371.77      372.09     11.12 o 
   1   4  27       17.45        9.27      6.11 o 
   2   4  27       32.13       48.28      8.97 o 
   3   4  27       10.12       21.63      7.44 o 
   4   4  27      118.49      122.09      9.24 o 
   5   4  27        0.12       52.52      8.64 o 
   1   5  27        1.22       36.68     10.22 o 
   0   0  28      178.71      201.00      7.90 o 
   1   0  28      761.90      716.46     31.15 o 
   2   0  28     2310.37     2335.62     17.84 o 
   3   0  28        0.41       -3.41      6.71 o 
   4   0  28      599.35      602.70     10.23 o 
   5   0  28     3136.71     2886.08     19.43 o 
   6   0  28        0.13       -3.64      5.80 o 
   7   0  28      821.12      779.95     11.64 o 
   1   1  28     1325.45     1529.68     11.31 o 
   2   1  28      305.43      335.39     10.14 o 
   3   1  28       30.73       11.70      4.65 o 
   4   1  28      525.04      459.71     15.95 o 
   5   1  28      182.30      144.44      5.26 o 
   6   1  28       95.79       87.98      5.37 o 
   7   1  28      128.08      116.15     10.73 o 
   0   2  28      313.36      324.96     10.23 o 
   1   2  28      126.28      110.01      8.73 o 
   2   2  28      231.90      284.70      9.37 o 
   3   2  28       26.30       52.98      7.35 o 
   4   2  28      377.96      421.26     10.43 o 
   5   2  28      618.97      659.73     12.22 o 
   6   2  28      470.52      461.38     11.28 o 
   7   2  28       34.84       41.79      7.84 o 
   1   3  28       83.95       91.92      6.26 o 
   2   3  28       28.47       77.77      9.10 o 
   3   3  28       10.26       16.89      7.17 o 
   4   3  28      214.74      218.62      9.73 o 
   5   3  28       29.47       14.16      7.37 o 
   0   4  28        0.09       -8.43      9.57 o 
   1   4  28       18.31       16.10      6.51 o 
   2   4  28       77.80       94.00     10.13 o 
   3   4  28       60.11       74.39      9.13 o 
   4   4  28       41.57       71.23      9.76 o 
   1   1  29      958.99     1046.04     10.15 o 
   2   1  29      572.52      612.60     11.98 o 
   3   1  29      144.75      124.04      8.28 o 
   4   1  29        2.59       52.22      8.40 o 
   5   1  29       44.30       50.75      6.65 o 
   6   1  29       54.67       42.55      4.72 o 
   7   1  29      235.70      208.02      6.07 o 
   0   2  29       14.54        8.25      8.33 o 
   1   2  29       68.22       65.81      5.51 o 
   2   2  29      375.08      430.54     10.83 o 
   3   2  29      206.85      186.32      8.19 o 
   4   2  29      683.97      691.92     12.36 o 
   5   2  29     1402.74     1278.10     14.85 o 
   6   2  29      191.65      157.01      8.01 o 
   1   3  29     1284.03     1209.66     18.51 o 
   2   3  29      942.98      931.20     14.68 o 
   3   3  29        7.38        8.65      7.37 o 
   4   3  29      225.86      204.36      9.85 o 
   0   4  29       96.40       66.08      9.36 o 
   1   4  29        1.93       -6.18      6.41 o 
   2   4  29      697.50      755.42     14.79 o 
   0   0  30      520.93      481.11     10.68 o 
   1   0  30       35.18       47.36      5.29 o 
   2   0  30     2302.79     2265.89     18.85 o 
   3   0  30        2.28       -1.09      6.50 o 
   4   0  30      933.72      869.20     12.64 o 
   5   0  30      358.38      317.20      9.68 o 
   6   0  30      208.57      179.90      8.72 o 
   1   1  30     1308.50     1337.75     13.67 o 
   2   1  30      815.85      853.10     13.84 o 
   3   1  30       19.88        0.87      7.40 o 
   4   1  30     1294.62     1118.60     13.77 o 
   5   1  30        0.10       10.13      7.68 o 
   6   1  30      372.96      309.68     10.35 o 
   0   2  30       16.82       12.05      8.70 o 
   1   2  30       29.04       28.74      5.31 o 
   2   2  30       23.37       23.15      7.48 o 
   3   2  30        2.00       15.55      7.19 o 
   4   2  30       18.08       56.41      8.40 o 
   5   2  30      507.98      505.75     11.86 o 
   1   3  30       94.69      130.12     13.93 o 
   2   3  30        0.35       21.55      9.03 o 
   3   3  30      175.08      216.90      9.82 o 
   1   1  31      306.39      322.17     13.11 o 
   2   1  31       84.46      115.90      8.80 o 
   3   1  31        1.10        9.55      7.18 o 
   4   1  31      143.84      160.97      9.03 o 
   5   1  31       55.46       49.29      7.07 o 
   0   2  31      184.72      193.19     10.21 o 
   1   2  31       45.62       47.57      5.97 o 
   2   2  31       83.46      112.76      8.30 o 
   3   2  31        4.05       11.00      8.29 o 
   4   2  31      280.16      258.83      9.89 o 
   1   3  31      188.35      165.26      9.06 o 
   0   0  32       85.44      114.17      8.95 o 
   1   0  32      330.41      344.13      7.72 o 
   2   0  32      136.58      131.35      8.95 o 
   3   0  32      604.05      616.04     11.96 o 
   4   0  32      155.46      130.52      7.83 o 
   1   1  32      421.39      468.20     13.53 o 
   2   1  32      661.54      619.54     12.39 o 
   3   1  32      518.53      557.86     12.31 o 
   4   1  32       11.86       22.36      8.51 o 
   0   2  32      114.05      113.01      9.04 o 
   1   2  32      107.25       92.35      6.58 o 
   2   2  32        4.30       27.59      7.85 o 
   1   1  33       88.02      126.30     11.36 o 
   2   1  33        4.45       13.78      8.76 o 
                                                 
